# Supplementary material for: A novel thermophilic chitinase directly mined from the marine metagenome using the deep learning tool Preoptem
Source: Bioresour Bioprocess. 2022 May 16;9(1):54. doi: 10.1186/s40643-022-00543-1 (PMC10991277; doi:10.1186/s40643-022-00543-1)
Supplement: Supplementary file 1 — Additional file 1: Table S1. Genome information. Table S2. Chitinase_prediction. [file 40643_2022_543_MOESM1_ESM.xlsx]

## Sheet: Table S1 Genome information
No	Genome id in NCBI	Class	Genome name	Optimal Temperature	Gene number
1	GCF_002207865.1_ASM220786v1	psychrophilic	Colwellia marinimaniae	6	3881
2	GCF_000420245.1_ASM42024v1	psychrophilic	Psychromonas hadalis	6	3492
3	GCF_004011805.1_ASM401180v1	psychrophilic	Piscinibacter defluvii	7	6541
4	GCF_000276805.1_ASM27680v1	psychrophilic	Moritella dasanensis	9	4174
5	GCF_000378625.1_ASM37862v1	psychrophilic	Colwellia piezophila	10	4388
6	GCF_000025945.1_ASM2594v1	psychrophilic	Desulfotalea psychrophila	10	3126
7	GCF_000621125.1_ASM62112v1	psychrophilic	Maribacter antarcticus	10	3969
8	GCF_003966265.1_ASM396626v1	psychrophilic	Shewanella atlantica	10	4313
9	GCF_003966225.1_ASM396622v1	psychrophilic	Shewanella canadensis	10	4518
10	GCF_000019185.1_ASM1918v1	psychrophilic	Shewanella halifaxensis	10	4301
11	GCF_000018025.1_ASM1802v1	psychrophilic	Shewanella sediminis	10	4574
12	GCF_000971275.1_ASM97127v1	psychrophilic	Devosia psychrophila	10.5	4271
13	GCF_900113585.1_IMG-taxon_2663762754_annotated_assembly	psychrophilic	Cryobacterium levicorallinum	11	3355
14	GCF_000381085.1_ASM38108v1	psychrophilic	Thiomicrorhabdus arctica	12.35	2232
15	GCF_000701405.1_ASM70140v1	psychrophilic	Deinococcus marmoris	12.5	4380
16	GCF_000428905.1_ASM42890v1	psychrophilic	Glaciecola pallidula	12.5	3679
17	GCF_001637225.1_ASM163722v1	psychrophilic	Paenibacillus antarcticus	12.5	4719
18	GCF_000238395.3_ASM23839v4	psychrophilic	Pseudoalteromonas arctica	12.5	4041
19	GCF_002005305.1_ASM200530v1	psychrophilic	Shewanella psychrophila	12.5	5230
20	GCF_004115975.1_ASM411597v1	psychrophilic	Gelidibacter gilvus	13.5	3728
21	GCF_900112975.1_IMG-taxon_2617270785_annotated_assembly	psychrophilic	Flavobacterium xueshanense	14	2953
22	GCF_900107535.1_IMG-taxon_2693429882_annotated_assembly	psychrophilic	Pedobacter hartonius	14	4432
23	GCF_003025615.1_ASM302561v1	psychrophilic	Photobacterium frigidiphilum	14	5706
24	GCF_900108015.1_IMG-taxon_2617270781_annotated_assembly	psychrophilic	Flavobacterium urumqiense	14.5	2897
25	GCF_900156685.1_IMG-taxon_2681813514_annotated_assembly	psychrophilic	Chryseobacterium piscicola	15	3028
26	GCF_900142775.1_IMG-taxon_2700988729_annotated_assembly	psychrophilic	Flavobacterium flevense	15	3498
27	GCF_900111075.1_IMG-taxon_2693429909_annotated_assembly	psychrophilic	Flavobacterium frigoris	15	3428
28	GCF_900129585.1_IMG-taxon_2695420959_annotated_assembly	psychrophilic	Flavobacterium micromati	15	3091
29	GCF_900100375.1_IMG-taxon_2619618994_annotated_assembly	psychrophilic	Flavobacterium noncentrifugens	15	3555
30	GCF_003149515.1_ASM314951v1	psychrophilic	Hymenobacter nivis	15	4208
31	GCF_002760665.1_ASM276066v1	psychrophilic	Massilia psychrophila	15	4138
32	GCF_001305295.1_Nant_v1	psychrophilic	Neptunomonas antarctica	15	4122
33	GCF_001202015.1_ASM120201v1	psychrophilic	Pseudorhodobacter antarcticus	15	3667
34	GCF_000242915.1_ASM24291v2	psychrophilic	Sulfurimonas gotlandica	15	2810
35	GCF_900499075.1_R.ekhonensisCECT7235_Spades_Prokka	psychrophilic	Roseibaca ekhonensis	16	3727
36	GCF_000764165.1_ASM76416v1	psychrophilic	Cryobacterium roopkundense	16.5	4022
37	GCF_900129575.1_IMG-taxon_2695420957_annotated_assembly	psychrophilic	Flavobacterium segetis	16.6	2815
38	GCF_003688495.1_ASM368849v1	psychrophilic	Flavobacterium weaverense	17	2823
39	GCF_001043175.1_ASM104317v1	psychrophilic	Marinobacter psychrophilus	17	3525
40	GCF_003664035.1_ASM366403v1	psychrophilic	Pedobacter alluvionis	17	4975
41	GCF_000708285.2_Genome_Assembly_for_Pedobacter_borealis_DSM19626	psychrophilic	Pedobacter borealis	17	4500
42	GCF_900176505.1_IMG-taxon_2622736511_annotated_assembly	psychrophilic	Pedobacter nyackensis	17	4872
43	GCF_001747085.1_ASM174708v1	psychrophilic	Algibacter aquaticus	17.5	3729
44	GCF_003865095.1_ASM386509v1	psychrophilic	Clostridium tagluense	17.5	4688
45	GCF_000831225.1_ASM83122v1	psychrophilic	Flavobacterium psychrophilum	17.5	2336
46	GCF_001418015.1_ASM141801v1	psychrophilic	Lacinutrix mariniflava	17.5	3427
47	GCF_002117085.1_ASM211708v1	psychrophilic	Nonlabens sediminis	17.5	2494
48	GCF_000315055.1_ASM31505v1	psychrophilic	Paraglaciecola polaris	17.5	4439
49	GCF_000014885.1_ASM1488v1	psychrophilic	Shewanella piezotolerans	17.5	4385
50	GCF_003797885.1_ASM379788v1	psychrophilic	Shewanella vesiculosa	17.5	3923
51	GCF_000403135.1_ArSv1	psychrophilic	Arcticibacter svalbardensis	18	3959
52	GCF_000427295.1_CyQa1.0	psychrophilic	Cyclobacterium qasimii	18	4570
53	GCF_900142395.1_IMG-taxon_2585428192_annotated_assembly	psychrophilic	Hymenobacter psychrotolerans	18	4103
54	GCF_001418105.1_ASM141810v1	psychrophilic	Lacinutrix himadriensis	18	3502
55	GCF_000302595.1_ASM30259v1	psychrophilic	Pedobacter arcticus	18	3498
56	GCF_900101815.1_IMG-taxon_2684622891_annotated_assembly	psychrophilic	Pricia antarctica	18	4013
57	GCF_000016065.1_ASM1606v1	psychrophilic	Shewanella loihica	18	3904
58	GCF_900172355.1_R.antarcticus_CECT7023_Spades_Prokka	psychrophilic	Roseisalinus antarcticus	18.25	4537
59	GCF_900116545.1_IMG-taxon_2675903690_annotated_assembly	psychrophilic	Devosia crocina	18.5	3550
60	GCF_000426625.1_ASM42662v1	psychrophilic	Psychrilyobacter atlanticus	18.5	3179
61	GCF_900230175.1_IMG-taxon_2721755902_annotated_assembly	psychrophilic	Salinibacterium xinjiangense	18.5	2814
62	GCF_000473205.1_ASM47320v1	psychrophilic	Pseudophaeobacter arcticus	19.5	4662
63	GCF_000178855.1_ASM17885v1	mesophilic	Ktedonobacter racemifer	30.5	11138
64	GCF_000369005.1_Acin_beij_CIP_110307_V1	mesophilic	Acinetobacter beijerinckii	31	3248
65	GCF_000143165.1_ASM14316v1	mesophilic	Dehalogenimonas lykanthroporepellens	31	1622
66	GCF_001696535.1_ASM169653v1	mesophilic	Stappia indica	31	4479
67	GCF_003967195.1_ASM396719v1	mesophilic	Sulfuriflexus mobilis	31	3048
68	GCF_001051995.2_ASM105199v2	mesophilic	Thauera humireducens	31	3789
69	GCF_000325705.1_ASM32570v1	mesophilic	Echinicola vietnamensis	31.25	4444
70	GCF_000429905.1_ASM42990v1	mesophilic	Desulfatibacillum aliphaticivorans	31.5	5301
71	GCF_000379445.1_ASM37944v1	mesophilic	Fangia hongkongensis	31.5	2669
72	GCF_003581605.1_ASM358160v1	mesophilic	Jishengella endophytica	31.5	5936
73	GCF_001297765.1_ASM129776v1	mesophilic	Trabulsiella odontotermitis	31.5	4155
74	GCF_000284015.1_ASM28401v1	mesophilic	Blastococcus saxobsidens	32	4503
75	GCF_003226255.1_ASM322625v1	mesophilic	Idiomarina fontislapidosi	32	2616
76	GCF_000969705.1_ASM96970v1	mesophilic	Nitriliruptor alkaliphilus	32	5104
77	GCF_000751075.1_Rickettsia_tamurae_AT-1	mesophilic	Rickettsia tamurae	32	1316
78	GCF_900108225.1_IMG-taxon_2617270859_annotated_assembly	mesophilic	Thalassococcus halodurans	32	3770
79	GCF_002356355.1_ASM235635v1	mesophilic	Thiohalobacter thiocyanaticus	32	2930
80	GCF_000964365.1_ASM96436v1	mesophilic	Acidisphaera rubrifaciens	32.5	4014
81	GCF_000688515.1_ASM68851v1	mesophilic	Afifella pfennigii	32.5	3621
82	GCF_003259445.1_ASM325944v1	mesophilic	Aliidiomarina maris	32.5	2765
83	GCF_900111095.1_IMG-taxon_2599185211_annotated_assembly	mesophilic	Amphritea atlantica	32.5	4306
84	GCF_003752405.1_ASM375240v1	mesophilic	Bogoriella caseilytica	32.5	2833
85	GCF_000429865.1_ASM42986v1	mesophilic	Cucumibacter marinus	32.5	3506
86	GCF_000331535.1_Fulvivirga_imtechensis_Genome_Sequencing	mesophilic	Fulvivirga imtechensis	32.5	5538
87	GCF_001559255.2_ASM155925v2	mesophilic	Hafnia paralvei	32.5	3947
88	GCF_000503895.1_ASM50389v1	mesophilic	Hyphomicrobium nitrativorans	32.5	3294
89	GCF_900111025.1_IMG-taxon_2684622907_annotated_assembly	mesophilic	Hyunsoonleella jejuensis	32.5	2920
90	GCF_900112585.1_IMG-taxon_2684623008_annotated_assembly	mesophilic	Kushneria avicenniae	32.5	3215
91	GCF_000773015.1_ASM77301v1	mesophilic	Lysinibacillus odysseyi	32.5	4385
92	GCF_000733475.1_ASM73347v1	mesophilic	Mangrovimonas yunxiaonensis	32.5	2371
93	GCF_900110115.1_IMG-taxon_2616644821_annotated_assembly	mesophilic	Maribius pelagius	32.5	3691
94	GCF_000423365.1_ASM42336v1	mesophilic	Maritalea myrionectae	32.5	3414
95	GCF_000427785.1_ASM42778v1	mesophilic	Massilia alkalitolerans	32.5	5327
96	GCF_000615975.1_ASM61597v1	mesophilic	Nitratireductor aquibiodomus	32.5	3707
97	GCF_001618175.1_ASM161817v1	mesophilic	Oceanibaculum pacificum	32.5	3660
98	GCF_000770675.1_ASM77067v1	mesophilic	Pontibacillus chungwhensis	32.5	3736
99	GCF_001563225.1_ASM156322v1	mesophilic	Pseudodesulfovibrio indicus	32.5	3493
100	GCF_000442315.1_Ruthe	mesophilic	Rubellimicrobium thermophilum	32.5	2656
101	GCF_000378185.1_ASM37818v1	mesophilic	Salinimonas chungwhensis	32.5	3528
102	GCF_900119185.1_IMG-taxon_2596583572_annotated_assembly	mesophilic	Sinomicrobium oceani	32.5	4160
103	GCF_900102465.1_IMG-taxon_2599185271_annotated_assembly	mesophilic	Thalassobaculum litoreum	32.5	4914
104	GCF_000223985.1_ASM22398v1	mesophilic	Thiocapsa marina	32.5	4779
105	GCF_003313305.1_ASM331330v1	mesophilic	Vallitalea guaymasensis	32.5	5206
106	GCF_001632485.1_ASM163248v1	mesophilic	Wohlfahrtiimonas chitiniclastica	32.5	1824
107	GCF_002407485.1_ASM240748v1	mesophilic	Zobellella denitrificans	32.5	3731
108	GCF_000745975.1_ASM74597v1	mesophilic	Desulfobacter vibrioformis	33	3909
109	GCF_000018145.1_ASM1814v1	mesophilic	Dinoroseobacter shibae	33	4063
110	GCF_900115705.1_IMG-taxon_2597490373_annotated_assembly	mesophilic	Frateuria terrea	33	3382
111	GCF_000974365.1_ASM97436v1	mesophilic	Geofilum rubicundum	33	3634
112	GCF_900102915.1_IMG-taxon_2617270763_annotated_assembly	mesophilic	Salinimicrobium catena	33	2928
113	GCF_004121055.1_ASM412105v1	mesophilic	Achromobacter aloeverae	33.5	5640
114	GCF_900101825.1_IMG-taxon_2622736515_annotated_assembly	mesophilic	Aquimonas voraii	33.5	3538
115	GCF_000429785.1_ASM42978v1	mesophilic	Chitinibacter tainanensis	33.5	3149
116	GCF_001661915.1_ASM166191v1	mesophilic	Croceicoccus pelagius	33.5	3033
117	GCF_000008345.1_ASM834v1	mesophilic	Cutibacterium acnes	33.5	2408
118	GCF_003350505.1_ASM335050v1	mesophilic	Falsibacillus pallidus	33.5	3830
119	GCF_000419445.1_ASM41944v1	mesophilic	Gryllotalpicola ginsengisoli	33.5	2702
120	GCF_000423105.1_ASM42310v1	mesophilic	Halalkalibacillus halophilus	33.5	2677
121	GCF_900115605.1_IMG-taxon_2675903232_annotated_assembly	mesophilic	Halolactibacillus halophilus	33.5	2562
122	GCF_000260835.1_ASM26083v1	mesophilic	Imtechella halotolerans	33.5	2683
123	GCF_000295935.2_IndiAl02	mesophilic	Indibacter alkaliphilus	33.5	4207
124	GCF_000024085.1_ASM2408v1	mesophilic	Kangiella koreensis	33.5	2600
125	GCF_000164395.1_ASM16439v1	mesophilic	Komagataeibacter hansenii	33.5	3036
126	GCF_000376945.1_ASM37694v1	mesophilic	Leeia oryzae	33.5	3436
127	GCF_000496075.1_LuBa1.0	mesophilic	Lutibaculum baratangense	33.5	3970
128	GCF_000330725.2_ASM33072v2	mesophilic	Mariniradius saccharolyticus	33.5	4187
129	GCF_000346615.1_NafTru1.0	mesophilic	Nafulsella turpanensis	33.5	4103
130	GCF_000246855.1_ASM24685v1	mesophilic	Niastella koreensis	33.5	7169
131	GCF_001438655.1_ASM143865v1	mesophilic	Pediococcus cellicola	33.5	1920
132	GCF_000373265.1_ASM37326v1	mesophilic	Pontibacter roseus	33.5	3939
133	GCF_001556685.1_ASM155668v1	mesophilic	Porphyrobacter donghaensis	33.5	3609
134	GCF_001556105.1_ASM155610v1	mesophilic	Pseudoxanthomonas mexicana	33.5	3578
135	GCF_003751805.1_ASM375180v1	mesophilic	Salana multivorans	33.5	3289
136	GCF_900156645.1_IMG-taxon_2681813511_annotated_assembly	mesophilic	Salimicrobium flavidum	33.5	2792
137	GCF_001996165.1_ASM199616v1	mesophilic	Salinivibrio proteolyticus	33.5	3221
138	GCF_900103285.1_IMG-taxon_2622736636_annotated_assembly	mesophilic	Siphonobacter aquaeclarae	33.5	4973
139	GCF_001889065.1_ASM188906v1	mesophilic	Suttonella ornithocola	33.5	2446
140	GCF_001418255.1_ASM141825v1	mesophilic	Thiomonas bhubaneswarensis	33.5	3010
141	GCF_001656035.1_ASM165603v1	mesophilic	Yersinia entomophaga	33.5	3696
142	GCF_001307765.1_ASM130776v1	mesophilic	Aliiroseovarius crassostreae	34	3505
143	GCF_001866055.1_ASM186605v1	mesophilic	Anaerobacillus alkalidiazotrophicus	34	3495
144	GCF_001742305.1_ASM174230v1	mesophilic	Desulfuribacillus stibiiarsenatis	34	2933
145	GCF_001469955.1_ASM146995v1	mesophilic	Haloprofundus marisrubri	34	3883
146	GCF_001399755.1_ASM139975v1	mesophilic	Thiohalorhabdus denitrificans	34	2657
147	GCF_000234115.1_Prevotella_sp_F0323_V1	mesophilic	Alloprevotella rava	35	2028
148	GCF_900113025.1_IMG-taxon_2651870176_annotated_assembly	mesophilic	Alteribacillus iranensis	35	3131
149	GCF_002217795.2_ASM221779v2	mesophilic	Aquitalea magnusonii	35	4386
150	GCF_001989575.1_ASM198957v1	mesophilic	Auricoccus indicus	35	1691
151	GCF_001753225.1_ASM175322v1	mesophilic	Delftia tsuruhatensis	35	6395
152	GCF_000429945.1_ASM42994v1	mesophilic	Desulfobulbus japonicus	35	4889
153	GCF_900143695.1_IMG-taxon_2582581262_annotated_assembly	mesophilic	Desulfopila aestuarii	35	5097
154	GCF_000178115.2_ASM17811v2	mesophilic	Ethanoligenens harbinense	35	2713
155	GCF_000745905.1_ASM74590v1	mesophilic	Ferrimicrobium acidiphilum	35	2635
156	GCF_000375425.1_ASM37542v1	mesophilic	Gracilimonas tropica	35	3319
157	GCF_000376785.1_ASM37678v1	mesophilic	Hahella ganghwensis	35	5832
158	GCF_003382325.1_ASM338232v1	mesophilic	Halobacillus trueperi	35	3977
159	GCF_001614315.2_ASM161431v2	mesophilic	Halofilum ochraceum	35	3230
160	GCF_001293125.1_ASM129312v1	mesophilic	Lawsonella clevelandensis	35	1539
161	GCF_000988605.1_ASM98860v1	mesophilic	Moraxella bovoculi	35	1980
162	GCF_000230915.1_ASM23091v1	mesophilic	Paenibacillus lactis	35	5967
163	GCF_000264295.1_Rh17631	mesophilic	Rhodanobacter spathiphylli	35	3464
164	GCF_001483865.1_ASM148386v1	mesophilic	Roseateles depolymerans	35	4747
165	GCF_003337485.1_ASM333748v1	mesophilic	Saliterribacillus persicus	35	3487
166	GCF_000377705.1_ASM37770v1	mesophilic	Salsuginibacillus kocurii	35	3512
167	GCF_000378205.1_ASM37820v1	mesophilic	Sediminispirochaeta bajacaliforniensis	35	4156
168	GCF_000021985.1_ASM2198v1	mesophilic	Thioalkalivibrio sulfidiphilus	35	3267
169	GCF_000714535.1_SOAPdenovo_v1.05	mesophilic	Thioclava pacifica	35	3485
170	GCF_000428745.1_ASM42874v1	mesophilic	Veillonella magna	35	1926
171	GCF_000235565.1_ASM23556v1	mesophilic	Methanosaeta harundinacea	35.5	2402
172	GCF_002201795.1_ASM220179v1	mesophilic	Alkalitalea saponilacus	36	3474
173	GCF_900129925.1_IMG-taxon_2585428066_annotated_assembly	mesophilic	Anaerosphaera aminiphila	36	1870
174	GCF_900111145.1_IMG-taxon_2667527390_annotated_assembly	mesophilic	Fabibacter pacificus	36	3996
175	GCF_000014285.2_ASM1428v2	mesophilic	Granulibacter bethesdensis	36	2383
176	GCF_000011005.1_ASM1100v1	mesophilic	Methanocella paludicola	36	2938
177	GCF_000017625.1_ASM1762v1	mesophilic	Methanoregula boonei	36	2523
178	GCF_900168155.1_IMG-taxon_2595698220_annotated_assembly	mesophilic	Parabacteroides chartae	36	3089
179	GCF_000379485.1_ASM37948v1	mesophilic	Wenxinia marina	36	3929
180	GCF_000420505.1_ASM42050v1	mesophilic	Alloscardovia omnicolens	36.5	1521
181	GCF_900103835.1_IMG-taxon_2667527408_annotated_assembly	mesophilic	Acetanaerobacterium elongatum	37	2701
182	GCF_000371785.1_ASM37178v1	mesophilic	Actinopolyspora halophila	37	4729
183	GCF_002259595.1_ASM225959v1	mesophilic	Aeriscardovia aeriphila	37	1250
184	GCF_001509405.1_ASM150940v1	mesophilic	Aeromicrobium erythreum	37	3370
185	GCF_003434765.1_ASM343476v1	mesophilic	Agathobaculum butyriciproducens	37	3029
186	GCF_900106955.1_IMG-taxon_2693429859_annotated_assembly	mesophilic	Aidingimonas halophila	37	3564
187	GCF_000374505.1_ASM37450v1	mesophilic	Alistipes onderdonkii	37	3066
188	GCF_003317055.1_ASM331705v1	mesophilic	Alkalibaculum bacchi	37	2784
189	GCF_003044065.1_ASM304406v1	mesophilic	Alkalicoccus saliphilus	37	3301
190	GCF_002270055.1_ASM227005v1	mesophilic	Anaeromicrobium sediminis	37	4240
191	GCF_000154565.1_ASM15456v1	mesophilic	Anaerotruncus colihominis	37	3597
192	GCF_004216895.1_ASM421689v1	mesophilic	Aquimarina brevivitae	37	3323
193	GCF_003843875.1_ASM384387v1	mesophilic	Aquisalibacillus elongatus	37	2894
194	GCF_900110585.1_IMG-taxon_2617270766_annotated_assembly	mesophilic	Aquisalimonas asiatica	37	3655
195	GCF_000092365.1_ASM9236v1	mesophilic	Arcanobacterium haemolyticum	37	1741
196	GCF_003994485.1_ASM399448v1	mesophilic	Arsenicitalea aurantiaca	37	3489
197	GCF_002921145.1_ASM292114v1	mesophilic	Avibacterium endocarditidis	37	1721
198	GCF_000187895.1_ASM18789v1	mesophilic	Bacteroides plebeius	37	3491
199	GCF_003096835.1_ASM309683v1	mesophilic	Balneicella halophila	37	1784
200	GCF_000296465.1_Barn_inte_YIT_11860_V1	mesophilic	Barnesiella intestinihominis	37	2734
201	GCF_000070465.1_ASM7046v1	mesophilic	Bordetella avium	37	3308
202	GCF_000344805.1_ASM34480v1	mesophilic	Bradyrhizobium oligotrophicum	37	7134
203	GCF_000740275.1_ASM74027v1	mesophilic	Brucella pinnipedialis	37	3154
204	GCF_900230255.1_IMG-taxon_2667528161_annotated_assembly	mesophilic	Caenispirillum bisanense	37	4849
205	GCF_000313915.1_CMarimammalium1.0	mesophilic	Catellicoccus marimammalium	37	1200
206	GCF_001652705.1_ASM165270v1	mesophilic	Christensenella minuta	37	2727
207	GCF_000585335.1_ASM58533v1	mesophilic	Cloacibacillus evryensis	37	2987
208	GCF_000145275.1_ASM14527v1	mesophilic	Clostridium cellulovorans	37	4214
209	GCF_000225705.1_Coll_tana_YIT_12063_V1	mesophilic	Collinsella tanakaei	37	2136
210	GCF_001277255.1_ASM127725v1	mesophilic	Cronobacter condimenti	37	4043
211	GCF_000429885.1_ASM42988v1	mesophilic	Dermatophilus congolensis	37	2217
212	GCF_000021925.1_ASM2192v1	mesophilic	Desulfitobacterium hafniense	37	4804
213	GCF_000519125.1_ASM51912v1	mesophilic	Desulfocurvus vexinensis	37	3247
214	GCF_000686525.1_ASM68652v1	mesophilic	Desulfonatronovibrio hydrogenovorans	37	2755
215	GCF_000717475.1_ASM71747v2	mesophilic	Desulfonatronum thiodismutans	37	3489
216	GCF_000242435.1_Dial_succ_YIT_11850_V1	mesophilic	Dialister succinatiphilus	37	2128
217	GCF_001945605.1_ASM194560v1	mesophilic	Dubosiella newyorkensis	37	2236
218	GCF_000185365.1_ASM18536v1	mesophilic	Enterococcus italicus	37	2158
219	GCF_000403355.2_Ente_caec_B7_V1	mesophilic	Enterorhabdus caecimuris	37	2392
220	GCF_000005845.2_ASM584v2	mesophilic	Escherichia coli	37	4151
221	GCF_003149245.1_ASM314924v1	mesophilic	Faecalicatena orotica	37	5018
222	GCF_003402615.1_ASM340261v1	mesophilic	Faecalimonas umbilicata	37	2886
223	GCF_001486665.1_Fournierella_massiliensis	mesophilic	Fournierella massiliensis	37	3465
224	GCF_000807275.1_ASM80727v1	mesophilic	Frischella perrara	37	2252
225	GCF_000599985.1_ASM59998v1	mesophilic	Gilliamella apicola	37	2678
226	GCF_001698225.1_ASM169822v1	mesophilic	Gordonia terrae	37	4998
227	GCF_000210055.1_ASM21005v1	mesophilic	Gordonibacter pamelaeae	37	3215
228	GCF_000710615.1_HAPD43.1	mesophilic	Haladaptatus cibarius	37	3874
229	GCF_000474235.1_ASM47423v1	mesophilic	Halarchaeum acidiphilum	37	2495
230	GCF_000336675.1_ASM33667v1	mesophilic	Halococcus hamelinensis	37	3354
231	GCF_900129975.1_IMG-taxon_2585428071_annotated_assembly	mesophilic	Halodesulfovibrio marinisediminis	37	3147
232	GCF_900188115.1_IMG-taxon_2724679784_annotated_assembly	mesophilic	Haloechinothrix alba	37	4313
233	GCF_900115785.1_IMG-taxon_2617270895_annotated_assembly	mesophilic	Halogeometricum limi	37	3539
234	GCF_000527155.1_ASM52715v1	mesophilic	Haloglycomyces albus	37	3098
235	GCF_900114455.1_IMG-taxon_2619618990_annotated_assembly	mesophilic	Halogranum rubrum	37	4418
236	GCF_900113245.1_IMG-taxon_2617270917_annotated_assembly	mesophilic	Halopelagius inordinatus	37	3529
237	GCF_000517625.1_ASM51762v1	mesophilic	Halostagnicola larsenii	37	3821
238	GCF_000337495.1_ASM33749v1	mesophilic	Haloterrigena salina	37	4438
239	GCF_000337515.1_ASM33751v1	mesophilic	Halovivax asiaticus	37	3085
240	GCF_000423145.1_ASM42314v1	mesophilic	Helcococcus sueciensis	37	1375
241	GCF_001283065.1_Hheil	mesophilic	Helicobacter heilmannii	37	1544
242	GCF_900142165.1_IMG-taxon_2585428171_annotated_assembly	mesophilic	Hespellia stercorisuis	37	3917
243	GCF_900110045.1_IMG-taxon_2667527384_annotated_assembly	mesophilic	Hydrogenoanaerobacterium saccharovorans	37	2902
244	GCF_001945525.1_ASM194552v1	mesophilic	Ileibacterium valens	37	2370
245	GCF_000024065.1_ASM2406v1	mesophilic	Jonesia denitrificans	37	2464
246	GCF_000237805.1_ASM23780v1	mesophilic	Jonquetella anthropi	37	1506
247	GCF_000191545.1_ASM19154v1	mesophilic	Lactobacillus amylovorus	37	1901
248	GCF_001050275.1_ASM105027v1	mesophilic	Leptolinea tardivitalis	37	3279
249	GCF_000516535.1_ASM51653v1	mesophilic	Leptotrichia goodfellowii	37	2057
250	GCF_001306035.1_ASM130603v1	mesophilic	Levilinea saccharolytica	37	3523
251	GCF_001050235.1_ASM105023v2	mesophilic	Longilinea arvoryzae	37	3851
252	GCF_900107855.1_IMG-taxon_2634166328_annotated_assembly	mesophilic	Marinobacterium georgiense	37	3601
253	GCF_003439315.1_ASM343931v1	mesophilic	Megamonas rupellensis	37	2090
254	GCF_001754075.1_ASM175407v1	mesophilic	Merdimonas faecis	37	3105
255	GCF_000308215.1_ASM30821v1	mesophilic	Methanomassiliicoccus luminyensis	37	2574
256	GCF_000487995.1_Muci_scha_ASF457_V1	mesophilic	Mucispirillum schaedleri	37	2065
257	GCF_900104065.1_IMG-taxon_2636416047_annotated_assembly	mesophilic	Natronobacterium texcoconense	37	3933
258	GCF_900108095.1_IMG-taxon_2617270925_annotated_assembly	mesophilic	Natronorubrum sediminis	37	3537
259	GCF_000186245.1_ASM18624v1	mesophilic	Nitratifractor salsuginis	37	2077
260	GCF_000691225.1_NitLas1.0	mesophilic	Nitrincola lacisaponensis	37	3081
261	GCF_000265075.1_ASM26507v1	mesophilic	Nitritalea halalkaliphila	37	2781
262	GCF_001696685.1_ASM169668v1	mesophilic	Nosocomiicoccus ampullae	37	1547
263	GCF_003426025.1_ASM342602v1	mesophilic	Paraliobacillus quinghaiensis	37	3074
264	GCF_003725335.1_ASM372533v1	mesophilic	Parvibacter caecicola	37	1958
265	GCF_000482485.1_ASM48248v1	mesophilic	Paucisalibacillus globulus	37	4001
266	GCF_002205845.1_ASM220584v1	mesophilic	Pelomonas puraquae	37	5392
267	GCF_000147675.1_ASM14767v1	mesophilic	Peptostreptococcus stomatis	37	1735
268	GCF_000312445.1_ASM31244v1	mesophilic	Phocaeicola abscessus	37	2022
269	GCF_000157935.1_ASM15793v1	mesophilic	Prevotella copri	37	2836
270	GCF_900107485.1_IMG-taxon_2599185206_annotated_assembly	mesophilic	Proteiniborus ethanoligenes	37	2844
271	GCF_000380985.1_ASM38098v1	mesophilic	Proteiniphilum acetatigenes	37	3678
272	GCF_900148505.1_IMG-taxon_2585428043_annotated_assembly	mesophilic	Pseudoxanthobacter soli	37	4346
273	GCF_003149145.1_ASM314914v1	mesophilic	Quadrisphaera granulorum	37	4463
274	GCF_001620305.1_ASM162030v1	mesophilic	Rhodococcus fascians	37	5018
275	GCF_900101995.1_IMG-taxon_2675903161_annotated_assembly	mesophilic	Riemerella columbipharyngis	37	1968
276	GCF_000164695.2_ASM16469v2	mesophilic	Rothia dentocariosa	37	2063
277	GCF_000949455.1_ASM94945v1	mesophilic	Ruthenibacterium lactatiformans	37	3885
278	GCF_900114715.1_IMG-taxon_2617270910_annotated_assembly	mesophilic	Salibacterium qingdaonense	37	3429
279	GCF_003814815.1_ASM381481v1	mesophilic	Salisediminibacterium halotolerans	37	2660
280	GCF_900103695.1_IMG-taxon_2675902964_annotated_assembly	mesophilic	Sediminibacillus halophilus	37	3927
281	GCF_000702165.1_ASM70216v1	mesophilic	Sharpea azabuensis	37	2325
282	GCF_003725295.1_ASM372529v1	mesophilic	Slackia faecicanis	37	1653
283	GCF_000600005.1_ASM60000v1	mesophilic	Snodgrassella alvi	37	2216
284	GCF_000426705.1_ASM42670v1	mesophilic	Spirochaeta cellobiosiphila	37	3623
285	GCF_000377985.1_ASM37798v1	mesophilic	Sporolactobacillus vineae	37	2706
286	GCF_000242235.1_Lach_bact_ACC2_V1	mesophilic	Stomatobaculum longum	37	2045
287	GCF_003201605.1_ASM320160v1	mesophilic	Streptohalobacillus salinus	37	2280
288	GCF_000384135.1_ASM38413v1	mesophilic	Succinispira mobilis	37	1883
289	GCF_000496835.1_GS_De_Novo	mesophilic	Thalassobacillus devorans	37	3749
290	GCF_900176475.1_IMG-taxon_2622736506_annotated_assembly	mesophilic	Tropicibacter naphthalenivorans	37	4074
291	GCF_900112335.1_IMG-taxon_2615840715_annotated_assembly	mesophilic	Tropicimonas isoalkanivorans	37	4652
292	GCF_003987645.1_ASM398764v1	mesophilic	Vagococcus elongatus	37	2604
293	GCF_000775725.1_ASM77572v1	mesophilic	Vibrio sinaloensis	37	4062
294	GCF_001189575.1_ASM118957v1	mesophilic	Virgibacillus pantothenticus	37	4064
295	GCF_001573155.1_ASM157315v1	mesophilic	Vitellibacter aquimaris	37	2836
296	GCF_003410055.1_ASM341005v1	mesophilic	Wenzhouxiangella sediminis	37	2992
297	GCF_000968175.1_ASM96817v1	mesophilic	Xenorhabdus poinarii	37	3158
298	GCF_900116195.1_IMG-taxon_2619618962_annotated_assembly	mesophilic	Yangia pacifica	37	5650
299	GCF_002916695.1_ASM291669v1	mesophilic	Alkalispirochaeta sphaeroplastigenens	37.5	2780
300	GCF_000429605.1_ASM42960v1	mesophilic	Azonexus hydrophilus	37.5	3119
301	GCF_002056725.1_ASM205672v1	mesophilic	Comamonas kerstersii	37.5	3159
302	GCF_000429985.1_ASM42998v1	mesophilic	Desulfovibrio bastinii	37.5	3432
303	GCF_000732725.1_ASM73272v1	mesophilic	Kineothrix alysoides	37.5	4046
304	GCF_003762925.1_ASM376292v1	mesophilic	Marinimicrobium koreense	37.5	3202
305	GCF_000521865.1_SOAPdenovo_v1.05	mesophilic	Roseivivax isoporae	37.5	4631
306	GCF_003149185.1_ASM314918v1	mesophilic	Sediminitomix flava	37.5	4953
307	GCF_000188195.1_ASM18819v1	mesophilic	Succinatimonas hippei	37.5	2022
308	GCF_000016725.1_ASM1672v1	mesophilic	Acidiphilium cryptum	38	3583
309	GCF_001311925.1_ASM131192v1	mesophilic	Cellulosilyticum ruminicola	38	3400
310	GCF_001293685.1_ASM129368v1	mesophilic	Desulfatitalea tepidiphila	38	4822
311	GCF_000024325.1_ASM2432v1	mesophilic	Desulfohalobium retbaense	38.5	2460
312	GCF_000006805.1_ASM680v1	mesophilic	Halobacterium salinarum	38.5	2417
313	GCF_000379085.1_ASM37908v1	mesophilic	Halomicrobium katesii	38.5	3411
314	GCF_004126515.1_ASM412651v1	mesophilic	Halorubrum ezzemoulense	38.5	3518
315	GCF_000375545.1_ASM37554v1	mesophilic	Kordiimonas gwangyangensis	38.5	3685
316	GCF_900169305.1_PRJEB19861	mesophilic	Marinilactibacillus piezotolerans	38.5	2081
317	GCF_000320505.1_ASM32050v2	mesophilic	Methanobrevibacter boviskoreani	38.5	1723
318	GCF_000337175.1_ASM33717v1	mesophilic	Natrinema gari	38.5	3875
319	GCF_000701905.1_ASM70190v1	mesophilic	Proteiniclasticum ruminis	38.5	2833
320	GCF_900103915.1_IMG-taxon_2675903005_annotated_assembly	mesophilic	Tenuibacillus multivorans	38.5	2969
321	GCF_003433795.1_ASM343379v1	mesophilic	Harryflintia acetispora	39	2800
322	GCF_000210095.1_ASM21009v1	mesophilic	Ruminococcus champanellensis	39	2299
323	GCF_000381005.1_ASM38100v1	mesophilic	Selenomonas bovis	39	2425
324	GCF_900167405.1_IMG-taxon_2524614644_annotated_assembly	mesophilic	Globicatella sulfidifaciens	39.5	1916
325	GCF_001602375.1_ASM160237v1	mesophilic	Methanoculleus horonobensis	39.5	2384
326	GCF_002216005.1_ASM221600v1	thermophilic	Natranaerobius trueperi	52	2440
327	GCF_000429525.1_ASM42952v1	thermophilic	Alicyclobacillus contaminans	52.5	3188
328	GCF_001552655.1_ASM155265v1	thermophilic	Alicyclobacillus kakegawensis	52.5	3191
329	GCF_000702485.1_ASM70248v1	thermophilic	Alicyclobacillus macrosporangiidus	52.5	3794
330	GCF_003054245.1_ASM305424v1	thermophilic	Melghirimyces profundicolus	52.5	3588
331	GCF_900141795.1_IMG-taxon_2695421043_annotated_assembly	thermophilic	Sulfurivirga caldicuralii	52.5	1628
332	GCF_003386795.1_ASM338679v1	thermophilic	Thermasporomyces composti	52.5	3730
333	GCF_000279145.1_ASM27914v1	thermophilic	Melioribacter roseus	53.5	2867
334	GCF_900102905.1_IMG-taxon_2663762716_annotated_assembly	thermophilic	Albidovulum xiamenense	54	2956
335	GCF_900143155.1_IMG-taxon_2663762749_annotated_assembly	thermophilic	Oceanicella actignis	54	2972
336	GCF_003057965.1_ASM305796v1	thermophilic	Thermodesulfobium acidiphilum	54	1717
337	GCF_000160455.2_ASM16045v2	thermophilic	Acetomicrobium hydrogeniformans	55	2023
338	GCF_000015025.1_ASM1502v1	thermophilic	Acidothermus cellulolyticus	55	2160
339	GCF_001552235.1_ASM155223v1	thermophilic	Actinomadura rubrobrunea	55	5774
340	GCF_900156755.1_IMG-taxon_2681813550_annotated_assembly	thermophilic	Alicyclobacillus vulcanalis	55	2810
341	GCF_000199675.1_ASM19967v1	thermophilic	Anaerolinea thermophila	55	3053
342	GCF_000620165.1_ASM62016v1	thermophilic	Anoxybacillus tepidamans	55	3280
343	GCF_000948175.1_BFA_2_A	thermophilic	Bacillus alveayuensis	55	6397
344	GCF_001306055.1_ASM130605v1	thermophilic	Bellilinea caldifistulae	55	3347
345	GCF_000183405.1_ASM18340v1	thermophilic	Calditerrivibrio nitroreducens	55	2083
346	GCF_001440545.1_ASM144054v1	thermophilic	Caloramator mitchellensis	55	2348
347	GCF_000170735.1_ASM17073v1	thermophilic	Caminibacter mediatlanticus	55	1705
348	GCF_001650695.1_ASM165069v1	thermophilic	Chloroflexus islandicus	55	3908
349	GCF_000953715.1_DTL3	thermophilic	Defluviitoga tunisiensis	55	1792
350	GCF_000315365.1_ASM31536v1	thermophilic	Desulfotomaculum hydrothermale	55	2564
351	GCF_000214435.1_ASM21443v1	thermophilic	Desulfotomaculum nigrificans	55	2626
352	GCF_000376225.1_ASM37622v1	thermophilic	Effusibacillus pohliae	55	3319
353	GCF_900070325.1_SD1D	thermophilic	Herbinix luporum	55	2287
354	GCF_003003125.1_ASM300312v1	thermophilic	Laceyella sediminis	55	3215
355	GCF_900176045.1_IMG-taxon_2516493030_annotated_assembly	thermophilic	Nitratiruptor tergarcus	55	1930
356	GCF_002924615.1_ASM292461v1	thermophilic	Petrotoga halophila	55	2501
357	GCF_002895565.1_ASM289556v1	thermophilic	Petrotoga mexicana	55	1940
358	GCF_000024985.1_ASM2498v1	thermophilic	Sphaerobacter thermophilus	55	3439
359	GCF_900102435.1_IMG-taxon_2599185233_annotated_assembly	thermophilic	Sporolituus thermophilus	55	2736
360	GCF_001675355.1_Tepfon1.0	thermophilic	Tepidimonas fonticaldi	55	2520
361	GCF_000423865.1_ASM42386v1	thermophilic	Thermodesulfovibrio thiophilus	55	1868
362	GCF_000702505.1_ASM70250v1	thermophilic	Thermogemmatispora carboxidivorans	55	4345
363	GCF_001562415.1_ASM156241v1	thermophilic	Thermotalea metallivorans	55	2941
364	GCF_001730235.1_ASM173023v1	thermophilic	Vulcanibacillus modesticaldus	55	2116
365	GCF_900142105.1_IMG-taxon_2585428153_annotated_assembly	thermophilic	Lutispora thermophila	56.5	3292
366	GCF_003148465.1_ASM314846v1	thermophilic	Oceanotoga teriensis	56.5	2600
367	GCF_003751385.1_ASM375138v1	thermophilic	Desulfosoma caldarium	57	3023
368	GCF_002243605.1_ASM224360v1	thermophilic	Geobacillus lituanicus	57.5	3141
369	GCF_003574045.1_ASM357404v1	thermophilic	Meiothermus cateniformans	57.5	2829
370	GCF_900142275.1_IMG-taxon_2585428191_annotated_assembly	thermophilic	Anaerobranca californiensis	58	1968
371	GCF_000233775.1_ASM23377v1	thermophilic	Thermovirga lienii	58	1856
372	GCF_003259935.1_ASM325993v1	thermophilic	Anoxybacillus vitaminiphilus	58.5	3327
373	GCF_000745455.1_ASM74545v1	thermophilic	Mesoaciditoga lauensis	58.5	2016
374	GCF_001544315.1_ASM154431v1	thermophilic	Geobacillus jurassicus	59	3215
375	GCF_003001905.1_ASM300190v1	thermophilic	Planifilum fimeticola	59	3384
376	GCF_000948315.1_BFA_5_A	thermophilic	Anoxybacillus geothermalis	60	6132
377	GCF_000218765.1_ASM21876v1	thermophilic	Caldalkalibacillus thermarum	60	2817
378	GCF_000297115.1_ASM29711v1	thermophilic	Caloramator australicus	60	2493
379	GCF_900167165.1_IMG-taxon_2568526009_annotated_assembly	thermophilic	Carboxydocella sporoproducens	60	2583
380	GCF_000376385.1_ASM37638v1	thermophilic	Desulfurispora thermophila	60	2668
381	GCF_000009785.1_ASM978v1	thermophilic	Geobacillus kaustophilus	60	3000
382	GCF_002217665.1_ASM221766v1	thermophilic	Geobacillus uzenensis	60	3149
383	GCF_000733845.1_ASM73384v1	thermophilic	Geobacillus vulcani	60	3229
384	GCF_000420385.1_ASM42038v1	thermophilic	Hippea alviniae	60	1732
385	GCF_900129175.1_IMG-taxon_2585428042_annotated_assembly	thermophilic	Marinitoga hydrogenitolerans	60	2135
386	GCF_000014185.1_ASM1418v1	thermophilic	Rubrobacter xylanophilus	60	3157
387	GCF_900106765.1_IMG-taxon_2599185171_annotated_assembly	thermophilic	Tepidimicrobium xylanilyticum	60	2859
388	GCF_000189775.2_ASM18977v3	thermophilic	Thermoanaerobacterium xylanolyticum	60	2288
389	GCF_000687145.1_TheAqu1.0	thermophilic	Thermoanaerobaculum aquaticum	60	2347
390	GCF_001514535.1_ASM151453v1	thermophilic	Thermodesulfovibrio aggregans	60	1956
391	GCF_000169155.1_ASM16915v1	thermophilic	Thermosinus carboxydivorans	60	2665
392	GCF_900129985.1_IMG-taxon_2585428073_annotated_assembly	thermophilic	Thermosipho atlanticus	60	1567
393	GCF_900142995.1_IMG-taxon_2599185231_annotated_assembly	thermophilic	Caldanaerovirga acetigignens	61	2210
394	GCF_001687335.1_ASM168733v1	thermophilic	Dissulfuribacter thermophilus	61	2249
395	GCF_900129115.1_IMG-taxon_2582581276_annotated_assembly	thermophilic	Thermoanaerobacter uzonensis	61	2328
396	GCF_900129075.1_IMG-taxon_2582581265_annotated_assembly	thermophilic	Caldanaerobius fijiensis	61.5	2627
397	GCF_001293545.1_ASM129354v1	thermophilic	Ardenticatena maritima	62.5	3173
398	GCF_003633725.1_ASM363372v1	thermophilic	Brockia lithotrophica	62.5	1707
399	GCF_000010985.1_ASM1098v1	thermophilic	Deferribacter desulfuricans	62.5	2392
400	GCF_000744435.1_ASM74443v1	thermophilic	Hippea jasoniae	62.5	1680
401	GCF_900113175.1_IMG-taxon_2615840724_annotated_assembly	thermophilic	Planifilum fulgidum	62.5	3216
402	GCF_001748285.1_ASM174828v1	thermophilic	Thermogemmatispora onikobensis	62.5	4225
403	GCF_002207765.1_ASM220776v1	thermophilic	Calderihabitans maritimus	65	2972
404	GCF_000166355.1_ASM16635v1	thermophilic	Caldicellulosiruptor hydrothermalis	65	2483
405	GCF_000284335.1_ASM28433v1	thermophilic	Caldisericum exile	65	1486
406	GCF_001950255.1_ASM195025v1	thermophilic	Carboxydothermus pertinax	65	2509
407	GCF_001968985.1_ASM196898v1	thermophilic	Desulfurobacterium indicum	65	1642
408	GCF_000023325.1_ASM2332v1	thermophilic	Kosmotoga olearia	65	2084
409	GCF_002995755.1_ASM299575v1	thermophilic	Moorella humiferrea	65	2625
410	GCF_000019085.1_ASM1908v1	thermophilic	Thermoanaerobacter pseudethanolicus	65	2129
411	GCF_003815015.1_ASM381501v1	thermophilic	Thermodesulfitimonas autotrophica	65	2132
412	GCF_001601575.1_ASM160157v1	thermophilic	Thermovenabulum gondwanense	65	2194
413	GCF_000421625.1_ASM42162v1	thermophilic	Thermus islandicus	65	2315
414	GCF_003967175.1_Sacidi_1.0	thermophilic	Sulfodiicoccus acidiphilus	67.5	2123
415	GCF_000421585.1_ASM42158v1	thermophilic	Thermodesulfatator atlanticus	67.5	2194
416	GCF_001642325.1_ASM164232v1	thermophilic	Thermodesulfatator autotrophicus	67.5	2152
417	GCF_000021545.1_ASM2154v1	thermophilic	Sulfurihydrogenibium azorense	68	1652
418	GCF_000166775.1_ASM16677v1	thermophilic	Caldicellulosiruptor kronotskyensis	70	2382
419	GCF_000526435.1_ASM52643v1	thermophilic	Caldicoprobacter oshimai	70	2404
420	GCF_001562425.1_ASM156242v1	thermophilic	Fervidicola ferrireducens	70	2372
421	GCF_000017545.1_ASM1754v1	thermophilic	Fervidobacterium nodosum	70	1747
422	GCF_003264935.1_ASM326493v1	thermophilic	Methanothermobacter tenebrarum	70	1547
423	GCF_900142415.1_IMG-taxon_2622736637_annotated_assembly	thermophilic	Rhodothermus profundi	70	2624
424	GCF_000217795.1_ASM21779v1	thermophilic	Thermodesulfatator indicus	70	2209
425	GCF_001547735.1_ASM154773v1	thermophilic	Thermosulfidibacter takaii	70	1806
426	GCF_900102145.1_IMG-taxon_2617270932_annotated_assembly	thermophilic	Thermus arciformis	70	2527
427	GCF_000429345.1_ASM42934v1	thermophilic	Desulfovirgula thermocuniculi	70.5	3128
428	GCF_000021645.1_ASM2164v1	thermophilic	Dictyoglomus turgidum	72	1717
429	GCF_001653195.1_ASM165319v1	thermophilic	Hydrogenibacillus schlegelii	72.5	2411
430	GCF_000021565.1_ASM2156v1	thermophilic	Persephonella marina	73	2030
431	GCF_900187885.1_IMG-taxon_2140918011_annotated_assembly	thermophilic	Thermoflexus hugenholtzii	73.75	2876
432	GCF_000317795.1_ASM31779v1	thermophilic	Caldisphaera lagunensis	74	1492
433	GCF_001652585.1_ASM165258v1	thermophilic	Thermosulfurimonas dismutans	74	2077
434	GCF_003368535.1_ASM336853v1	thermophilic	Ammonifex thiophilus	75	2114
435	GCF_000166335.1_ASM16633v1	thermophilic	Caldicellulosiruptor owensensis	75	2132
436	GCF_003664005.1_ASM366400v1	thermophilic	Hydrogenivirga caldilitoris	75	1865
437	GCF_000184705.1_ASM18470v1	thermophilic	Thermaerobacter marianensis	75	2332
438	GCF_900142435.1_IMG-taxon_2698536703_annotated_assembly	thermophilic	Thermocrinis minervae	75	1460
439	GCF_000185805.1_ASM18580v1	thermophilic	Thermovibrio ammonificans	75	1798
440	GCF_000020965.1_ASM2096v1	thermophilic	Dictyoglomus thermophilum	75.5	1857
441	GCF_900100515.1_IMG-taxon_2619619036_annotated_assembly	thermophilic	Fervidobacterium changbaicum	77.5	1934
442	GCF_000145215.1_ASM14521v1	thermophilic	Caldicellulosiruptor obsidiansis	78	2095
443	GCF_001311905.1_ASM131190v1	thermophilic	Calditerricola satsumensis	78	2139
444	GCF_000022325.1_ASM2232v1	thermophilic	Caldicellulosiruptor bescii	79	2391
445	GCF_001719065.1_ASM171906v1	thermophilic	Fervidobacterium thailandense	80	1880
446	GCF_000725425.1_ASM72542v1	thermophilic	Palaeococcus pacificus	80	1951
447	GCF_000016785.1_ASM1678v1	thermophilic	Thermotoga petrophila	80	1782
448	GCF_001316065.1_ASM131606v1	thermophilic	Aeropyrum camini	85	1667
449	GCF_000020905.1_ASM2090v1	thermophilic	Desulfurococcus amylolyticus	85	1391
450	GCF_000186365.1_ASM18636v1	thermophilic	Desulfurococcus mucosus	85	1346
451	GCF_000092465.1_ASM9246v1	thermophilic	Staphylothermus hellenicus	85	1585
452	GCF_000092185.1_ASM9218v1	thermophilic	Thermosphaera aggregans	85	1367
453	GCF_000017945.1_ASM1794v1	thermophilic	Ignicoccus hospitalis	90	1452
454	GCF_001481685.1_ASM148168v1	thermophilic	Ignicoccus islandicus	90	1478
455	GCF_001412615.1_ASM141261v1	thermophilic	Pyrodictium delaneyi	91	2014
456	GCF_001577775.1_ASM157777v1	thermophilic	Pyrococcus kukulkanii	105	2063

## Sheet: Table S2 chitinase_prediction
No	Id in GOS	Predicted Temperature	Sequece length	E-value(hmmsearch)	Score(hmmsearch)
277	OM-RGC.v1.000762590	68.0415	644	7.2e-84	293.1
535	OM-RGC.v1.002054909	61.5657	470	1.3e-17	75.5
2069	OM-RGC.v1.013477868	59.0622	223	2.9	18.4
905	OM-RGC.v1.003840819	59.0173	381	4.2e-18	77.1
1533	OM-RGC.v1.008395988	58.198	280	8.6	16.9
2392	OM-RGC.v1.017129646	55.9052	195	1.7	19.2
1275	OM-RGC.v1.006221453	55.8937	316	6.6e-23	92.8
1427	OM-RGC.v1.007611107	55.4193	292	0.52	20.9
2174	OM-RGC.v1.014666822	54.0646	213	1.5e-21	88.3
3049	OM-RGC.v1.026866189	53.8267	130	1.7e-09	48.8
2015	OM-RGC.v1.012815031	53.8093	229	8.7e-13	59.6
2526	OM-RGC.v1.018750481	53.612	185	4.2	17.9
2474	OM-RGC.v1.018148015	53.2528	188	1.3e-17	75.4
2814	OM-RGC.v1.022332209	52.5385	167	5.2	17.6
1423	OM-RGC.v1.007566922	52.5258	291	2e-11	55.1
1365	OM-RGC.v1.006982898	51.7703	301	5.4e-11	53.7
2465	OM-RGC.v1.018007424	51.6236	189	0.14	22.8
892	OM-RGC.v1.003798317	51.446	382	1.3	19.6
1624	OM-RGC.v1.009248943	51.0296	268	0.26	21.9
2296	OM-RGC.v1.016097099	50.9389	202	5	17.7
1128	OM-RGC.v1.005158213	50.5442	340	4.9e-30	116.2
527	OM-RGC.v1.002003534	50.535	473	2.2	18.8
2592	OM-RGC.v1.019505487	50.3865	181	0.22	22.1
1520	OM-RGC.v1.008321330	50.1944	280	7.7e-10	49.9
690	OM-RGC.v1.002753208	49.9594	428	1.5e-20	85.1
2580	OM-RGC.v1.019340871	49.9571	181	0.0015	29.2
924	OM-RGC.v1.003949485	49.9537	377	3.1e-77	271.3
464	OM-RGC.v1.001651613	49.6132	504	7.1e-23	92.7
402	OM-RGC.v1.001310549	48.8927	543	0.083	23.5
769	OM-RGC.v1.003128058	48.7885	410	1.1	19.8
1004	OM-RGC.v1.004461416	47.5711	360	3.7	18.1
2377	OM-RGC.v1.017016745	47.5634	196	5.6	17.5
1835	OM-RGC.v1.010763546	47.5009	250	0.29	21.7
701	OM-RGC.v1.002793291	47.4652	426	6.1e-21	86.4
703	OM-RGC.v1.002813305	47.3865	425	2.3e-20	84.4
691	OM-RGC.v1.002753369	47.3562	428	1.2e-21	88.7
847	OM-RGC.v1.003547385	47.0829	392	4.2e-19	80.3
2833	OM-RGC.v1.022595706	47.0412	166	0.00074	30.2
2855	OM-RGC.v1.022848848	46.9779	163	2.1	18.9
2755	OM-RGC.v1.021493192	46.8648	170	0.097	23.3
730	OM-RGC.v1.002914719	46.8528	420	4.2e-24	96.7
827	OM-RGC.v1.003418064	46.8286	397	1.5	19.4
753	OM-RGC.v1.003025621	46.7932	414	3.7	18.1
1606	OM-RGC.v1.009131856	46.7861	268	1.7e-25	101.3
3168	OM-RGC.v1.033235961	46.6939	82	0.014	26
3175	OM-RGC.v1.033983074	46.6882	76	0.15	22.7
3087	OM-RGC.v1.028193495	46.6438	121	1.9e-07	42
1619	OM-RGC.v1.009185995	46.5903	268	0.11	23.1
2456	OM-RGC.v1.017891045	46.4964	190	0.0071	27
1203	OM-RGC.v1.005694635	46.4158	328	6.1e-10	50.2
711	OM-RGC.v1.002833215	46.3467	424	2.9e-07	41.4
2723	OM-RGC.v1.021062078	46.0668	172	0.012	26.2
2937	OM-RGC.v1.024667183	46.0161	148	1.9e-05	35.5
3063	OM-RGC.v1.027707509	46.0138	123	3.2	18.3
2528	OM-RGC.v1.018772039	46.0058	185	7.8	17
1357	OM-RGC.v1.006945892	45.9906	302	0.55	20.8
2369	OM-RGC.v1.016952626	45.9445	195	0.00029	31.6
1588	OM-RGC.v1.008951937	45.8322	271	1.3e-07	42.6
396	OM-RGC.v1.001295645	45.7972	545	1.2	19.7
2998	OM-RGC.v1.025755133	45.7298	139	1.9	19.1
2797	OM-RGC.v1.022027535	45.6608	168	5.6e-23	93
2207	OM-RGC.v1.015134574	45.6442	209	0.00065	30.4
1408	OM-RGC.v1.007430279	45.6116	295	0.14	22.8
2589	OM-RGC.v1.019492073	45.5302	181	9.4e-05	33.2
2018	OM-RGC.v1.012840560	45.0571	227	9.5e-08	43
2696	OM-RGC.v1.020660969	44.9043	175	6.4e-05	33.7
3190	OM-RGC.v1.035737189	44.8643	66	8.3	16.9
1945	OM-RGC.v1.012026384	44.8552	236	2.7e-14	64.5
717	OM-RGC.v1.002852852	44.8507	423	1.4e-15	68.7
2476	OM-RGC.v1.018153203	44.8291	188	0.0057	27.3
1883	OM-RGC.v1.011206024	44.7901	244	1.5e-33	127.8
557	OM-RGC.v1.002222986	44.6397	459	2.2	18.8
1582	OM-RGC.v1.008921874	44.595	271	1.5e-07	42.4
1558	OM-RGC.v1.008627798	44.4803	276	2.2e-34	130.5
1842	OM-RGC.v1.010804879	44.4782	248	0.0066	27.1
3125	OM-RGC.v1.029312833	44.412	111	0.0025	28.5
2830	OM-RGC.v1.022570033	44.3342	166	1e-05	36.4
3187	OM-RGC.v1.035417684	44.1817	67	0.0022	28.7
858	OM-RGC.v1.003595229	44.1765	390	0.71	20.4
1932	OM-RGC.v1.011890047	44.1583	237	6.7e-05	33.7
504	OM-RGC.v1.001846182	44.0906	486	4.9	17.7
1590	OM-RGC.v1.008961440	44.0169	272	3.6e-37	139.7
3153	OM-RGC.v1.031422358	43.8795	96	0.029	25
2504	OM-RGC.v1.018475813	43.8757	187	3	18.4
1743	OM-RGC.v1.009968950	43.7561	258	4e-08	44.2
1608	OM-RGC.v1.009143496	43.6846	268	4.5e-10	50.7
1672	OM-RGC.v1.009570799	43.6643	264	2.8	18.5
2618	OM-RGC.v1.019893813	43.5986	179	0.00047	30.9
1870	OM-RGC.v1.011065188	43.5288	246	0.5	20.9
1326	OM-RGC.v1.006672449	43.4207	308	0.32	21.6
2406	OM-RGC.v1.017298765	43.4104	193	8.3e-05	33.4
1343	OM-RGC.v1.006835191	43.3922	304	3.3e-32	123.4
859	OM-RGC.v1.003601268	43.3909	390	2.3e-17	74.6
1219	OM-RGC.v1.005830631	43.3245	324	0.23	22
1807	OM-RGC.v1.010476945	43.3027	253	6.3	17.3
1362	OM-RGC.v1.006967916	43.2741	303	3.4e-16	70.8
2823	OM-RGC.v1.022407762	43.2378	166	0.00079	30.1
1951	OM-RGC.v1.012107773	43.1746	235	3.4	18.2
2846	OM-RGC.v1.022712051	43.1481	164	0.0002	32.1
1851	OM-RGC.v1.010894778	43.1214	248	1.1	19.8
1806	OM-RGC.v1.010467647	43.0881	253	0.34	21.5
1475	OM-RGC.v1.007962579	43.0519	285	0.0063	27.2
694	OM-RGC.v1.002772233	43.014	427	2.9e-24	97.3
1549	OM-RGC.v1.008579526	42.9358	277	7	17.2
503	OM-RGC.v1.001836483	42.8887	486	0.92	20.1
2767	OM-RGC.v1.021654445	42.7998	169	0.079	23.6
1344	OM-RGC.v1.006854254	42.7891	305	1.2e-19	82.1
695	OM-RGC.v1.002773266	42.5984	427	7.1e-23	92.7
2729	OM-RGC.v1.021120980	42.5903	172	0.16	22.6
779	OM-RGC.v1.003184511	42.5539	407	0.35	21.4
2376	OM-RGC.v1.017015285	42.5447	196	6e-09	47
2916	OM-RGC.v1.024216959	42.4543	151	0.15	22.7
1663	OM-RGC.v1.009493115	42.4494	264	3.8e-09	47.6
1742	OM-RGC.v1.009961837	42.3697	258	3.4e-08	44.5
1880	OM-RGC.v1.011179079	42.3493	245	4.7e-07	40.7
2130	OM-RGC.v1.014146744	42.3046	216	3.3e-20	84
2284	OM-RGC.v1.016022954	42.1649	201	1.5e-05	35.8
2484	OM-RGC.v1.018300263	42.1211	188	1.6	19.3
2822	OM-RGC.v1.022403063	42.0639	166	0.11	23.1
2185	OM-RGC.v1.014725054	42.0623	212	6.2e-14	63.3
2869	OM-RGC.v1.023100137	42.0273	161	0.13	22.9
1733	OM-RGC.v1.009900094	41.9188	259	8.2e-09	46.5
1450	OM-RGC.v1.007847639	41.9185	287	2.7e-07	41.5
1216	OM-RGC.v1.005805663	41.8719	325	9.8	16.7
2746	OM-RGC.v1.021360816	41.8545	171	0.31	21.6
2160	OM-RGC.v1.014459597	41.8509	213	7e-08	43.5
2895	OM-RGC.v1.023762247	41.8357	155	2.1e-11	55
2953	OM-RGC.v1.024852498	41.7059	146	0.012	26.3
1725	OM-RGC.v1.009874974	41.6269	259	0.0016	29.2
994	OM-RGC.v1.004383983	41.621	362	4.4e-33	126.2
517	OM-RGC.v1.001934732	41.5075	479	1.8	19.2
3179	OM-RGC.v1.034357859	41.3394	74	0.021	25.5
1529	OM-RGC.v1.008382757	41.3122	280	5.9	17.4
2911	OM-RGC.v1.024099270	41.2812	153	5.1	17.6
2326	OM-RGC.v1.016415370	41.2581	200	6.9	17.2
2249	OM-RGC.v1.015659235	41.2515	205	6.2	17.4
1789	OM-RGC.v1.010345454	41.2408	253	1.3	19.6
1363	OM-RGC.v1.006977050	41.2184	302	4.7	17.8
1898	OM-RGC.v1.011396890	41.2151	243	0.0047	27.6
1655	OM-RGC.v1.009437278	41.1971	265	0.28	21.8
2128	OM-RGC.v1.014134172	41.1694	217	4.8	17.7
1659	OM-RGC.v1.009479169	41.1593	265	8.2e-24	95.8
1836	OM-RGC.v1.010767549	41.1044	249	4.3e-07	40.9
1929	OM-RGC.v1.011805453	41.1001	239	1.3e-09	49.2
1051	OM-RGC.v1.004755446	41.023	351	1.6e-21	88.3
1736	OM-RGC.v1.009913279	40.9717	258	8.9e-06	36.6
1025	OM-RGC.v1.004601121	40.9564	355	1.8e-34	130.8
429	OM-RGC.v1.001427989	40.8428	528	0.077	23.6
3094	OM-RGC.v1.028416582	40.836	118	3.7	18.1
699	OM-RGC.v1.002789619	40.7646	426	0.18	22.4
1915	OM-RGC.v1.011667937	40.6811	239	2.3e-09	48.4
2613	OM-RGC.v1.019731297	40.6671	180	0.24	22
1810	OM-RGC.v1.010489188	40.6366	252	0.15	22.7
586	OM-RGC.v1.002393030	40.6061	447	2.1	18.9
3032	OM-RGC.v1.026493845	40.4971	133	3.2e-13	61
1236	OM-RGC.v1.005934078	40.4924	323	1.5e-25	101.5
3101	OM-RGC.v1.028592407	40.4794	116	0.35	21.4
2771	OM-RGC.v1.021683060	40.4551	169	0.26	21.9
2839	OM-RGC.v1.022638944	40.4525	165	1.1e-05	36.3
3103	OM-RGC.v1.028651479	40.4451	116	0.21	22.2
3018	OM-RGC.v1.026097396	40.4314	137	0.00044	31
2367	OM-RGC.v1.016934165	40.4253	196	9.9	16.7
2668	OM-RGC.v1.020400474	40.3432	176	2.1e-10	51.8
1505	OM-RGC.v1.008190721	40.2957	283	0.0085	26.8
2838	OM-RGC.v1.022633595	40.2879	165	0.0035	28
493	OM-RGC.v1.001783737	40.2423	491	1.8	19.1
452	OM-RGC.v1.001551403	40.2328	514	0.27	21.8
2470	OM-RGC.v1.018042459	40.2113	189	0.67	20.5
1513	OM-RGC.v1.008295811	40.2058	280	2.2e-09	48.4
468	OM-RGC.v1.001670892	40.1619	502	0.48	21
2601	OM-RGC.v1.019578011	40.1276	180	3.2	18.3
3100	OM-RGC.v1.028570134	40.106	117	2.5e-08	44.9
2662	OM-RGC.v1.020360464	40.0332	176	8.6	16.9
2595	OM-RGC.v1.019526292	40.0081	180	1.2e-06	39.4
2743	OM-RGC.v1.021326046	39.9738	171	1.2e-06	39.4
1556	OM-RGC.v1.008616264	39.9232	276	7.1e-10	50
2508	OM-RGC.v1.018542122	39.922	185	0.12	22.9
791	OM-RGC.v1.003219940	39.8772	405	6e-22	89.7
727	OM-RGC.v1.002908276	39.8358	420	7	17.2
2835	OM-RGC.v1.022601903	39.8254	165	0.1	23.2
930	OM-RGC.v1.003975625	39.8126	376	4.5e-28	109.8
2772	OM-RGC.v1.021687212	39.8117	169	1.7	19.2
3042	OM-RGC.v1.026651239	39.7923	133	3.9e-09	47.6
2859	OM-RGC.v1.022933104	39.7603	163	8.9e-14	62.8
406	OM-RGC.v1.001333749	39.7575	540	0.14	22.8
1737	OM-RGC.v1.009915961	39.7553	258	9.4e-06	36.5
2539	OM-RGC.v1.018952248	39.73	183	9.7e-09	46.3
3110	OM-RGC.v1.028812215	39.7261	116	0.0044	27.7
465	OM-RGC.v1.001665603	39.7034	502	6.3	17.3
1944	OM-RGC.v1.012020930	39.6691	236	6.7	17.3
2457	OM-RGC.v1.017894646	39.6314	190	2.4	18.7
1254	OM-RGC.v1.006074837	39.6234	319	1.5e-19	81.8
1923	OM-RGC.v1.011702221	39.618	240	9.5e-11	52.9
283	OM-RGC.v1.000795343	39.5764	636	1.3e-79	279.1
916	OM-RGC.v1.003877468	39.5489	379	0.47	21
934	OM-RGC.v1.003984166	39.5335	375	9.3	16.8
1516	OM-RGC.v1.008314518	39.5312	281	8.2	17
282	OM-RGC.v1.000787477	39.5116	637	0.069	23.8
1107	OM-RGC.v1.005003678	39.504	345	5.2e-09	47.2
1969	OM-RGC.v1.012298156	39.4912	233	7.8e-06	36.7
543	OM-RGC.v1.002097669	39.4907	467	1.8e-22	91.4
1584	OM-RGC.v1.008945845	39.3742	272	0.0068	27.1
1313	OM-RGC.v1.006570095	39.3262	309	2.3e-07	41.7
494	OM-RGC.v1.001783753	39.3215	491	7.6	17.1
896	OM-RGC.v1.003818992	39.2968	382	1.9e-19	81.5
1519	OM-RGC.v1.008321188	39.2722	281	2.6	18.6
877	OM-RGC.v1.003724976	39.2391	386	5.9	17.4
1031	OM-RGC.v1.004643795	39.2271	354	1.1e-10	52.7
764	OM-RGC.v1.003079603	39.186	412	4.3	17.9
2248	OM-RGC.v1.015651896	39.184	204	4.4e-07	40.8
2976	OM-RGC.v1.025328850	39.1819	142	0.5	21
992	OM-RGC.v1.004358866	39.1389	363	6.1e-71	250.6
536	OM-RGC.v1.002055540	39.1283	470	1.5e-29	114.6
2314	OM-RGC.v1.016307858	39.1108	200	0.0047	27.6
2642	OM-RGC.v1.020116472	39.1001	178	4.9e-21	86.7
833	OM-RGC.v1.003440283	39.0971	396	1.4e-19	81.9
1483	OM-RGC.v1.008059153	39.0781	285	4.2e-33	126.3
1979	OM-RGC.v1.012373615	39.0705	233	7.6e-05	33.5
1515	OM-RGC.v1.008314237	39.0692	280	5.4e-10	50.4
1730	OM-RGC.v1.009887312	39.0497	260	0.006	27.3
1774	OM-RGC.v1.010220796	39.0017	255	1	20
845	OM-RGC.v1.003514130	38.9519	393	0.0002	32.1
2958	OM-RGC.v1.025014865	38.95	145	2.2e-10	51.7
965	OM-RGC.v1.004196337	38.9421	369	1.6	19.3
2454	OM-RGC.v1.017845010	38.9266	190	6.9e-05	33.6
1734	OM-RGC.v1.009903619	38.9225	260	5e-16	70.2
2883	OM-RGC.v1.023531682	38.9169	158	0.00039	31.2
1271	OM-RGC.v1.006187993	38.915	317	2.5	18.7
856	OM-RGC.v1.003593289	38.8908	390	6.5	17.3
2879	OM-RGC.v1.023422336	38.8778	159	0.00054	30.7
420	OM-RGC.v1.001374652	38.875	535	8.1e-67	237.1
2615	OM-RGC.v1.019769481	38.8585	178	0.0053	27.4
1458	OM-RGC.v1.007887380	38.8214	287	6.8	17.2
2650	OM-RGC.v1.020235241	38.7861	177	9.3e-22	89
2043	OM-RGC.v1.013123636	38.7566	225	8.3e-37	138.5
2181	OM-RGC.v1.014701279	38.7511	212	1.9e-22	91.3
2545	OM-RGC.v1.019000296	38.7336	184	4.4	17.9
2240	OM-RGC.v1.015543191	38.6941	206	1.2e-26	105.1
2223	OM-RGC.v1.015417618	38.6783	207	5.9e-31	119.3
1566	OM-RGC.v1.008710973	38.6721	274	7.9e-07	40
2424	OM-RGC.v1.017499990	38.6411	192	0.00091	30
1238	OM-RGC.v1.005936177	38.6352	322	6.5e-28	109.3
2458	OM-RGC.v1.017908603	38.5861	190	4.2e-10	50.8
2035	OM-RGC.v1.013041832	38.5572	226	2	19
1641	OM-RGC.v1.009387926	38.5506	265	6.6e-08	43.6
953	OM-RGC.v1.004124211	38.5411	370	1.3e-36	137.8
1598	OM-RGC.v1.009039215	38.5208	271	0.007	27
1272	OM-RGC.v1.006214677	38.5063	316	6.8e-10	50.1
2622	OM-RGC.v1.019916305	38.455	178	6.2e-06	37.1
2983	OM-RGC.v1.025518728	38.4501	142	0.019	25.7
1935	OM-RGC.v1.011910011	38.4278	236	0.38	21.3
1579	OM-RGC.v1.008882570	38.3876	272	4.6e-07	40.8
1141	OM-RGC.v1.005235559	38.3773	338	1.3e-18	78.7
2988	OM-RGC.v1.025591783	38.3546	141	5	17.7
428	OM-RGC.v1.001423069	38.316	529	7.2e-07	40.1
754	OM-RGC.v1.003045011	38.2917	414	4.7	17.7
1583	OM-RGC.v1.008938594	38.2884	272	0.006	27.3
319	OM-RGC.v1.000963197	38.2316	599	3e-88	307.4
3048	OM-RGC.v1.026809205	38.2313	132	9.1e-05	33.2
552	OM-RGC.v1.002154862	38.2141	464	1	19.9
2282	OM-RGC.v1.016021597	38.1652	202	6.8e-15	66.5
2494	OM-RGC.v1.018389949	38.1649	187	1.2e-12	59.1
21	OM-RGC.v1.000108282	38.1353	1120	0.0019	28.9
2667	OM-RGC.v1.020384694	38.1346	176	0.00024	31.8
2745	OM-RGC.v1.021356107	38.1306	171	5.5e-13	60.2
1919	OM-RGC.v1.011692816	38.129	240	9.9e-10	49.5
777	OM-RGC.v1.003176211	38.1145	407	1.9e-20	84.7
822	OM-RGC.v1.003394197	38.1126	398	1.2	19.7
698	OM-RGC.v1.002780084	38.1081	426	2.2	18.8
2848	OM-RGC.v1.022728286	38.1048	165	6.9	17.2
3024	OM-RGC.v1.026218977	38.0897	135	0.0081	26.8
2250	OM-RGC.v1.015661737	38.0633	205	5.4e-13	60.3
1637	OM-RGC.v1.009342746	38.0394	267	6e-11	53.5
1790	OM-RGC.v1.010350168	38.0079	254	1.7e-30	117.7
3142	OM-RGC.v1.030607678	37.9901	101	1.6	19.3
1675	OM-RGC.v1.009576875	37.9829	263	4.2e-07	40.9
458	OM-RGC.v1.001628554	37.971	506	2.2	18.8
941	OM-RGC.v1.004060209	37.9519	373	0.0023	28.6
1693	OM-RGC.v1.009651648	37.918	262	6.6e-08	43.6
163	OM-RGC.v1.000342152	37.8807	817	0.014	26.1
3171	OM-RGC.v1.033405020	37.857	80	0.19	22.3
15	OM-RGC.v1.000100937	37.8487	1140	1.3e-14	65.6
744	OM-RGC.v1.002961716	37.8173	417	0.042	24.5
2001	OM-RGC.v1.012666690	37.8142	230	6.7e-16	69.8
3086	OM-RGC.v1.028155861	37.8045	121	0.0002	32.1
1193	OM-RGC.v1.005619281	37.7703	329	1.6	19.3
1041	OM-RGC.v1.004689234	37.7476	353	6.3e-11	53.5
329	OM-RGC.v1.001011902	37.7419	590	1.4e-39	147.6
936	OM-RGC.v1.003992634	37.7258	375	1	19.9
1769	OM-RGC.v1.010166155	37.7246	257	3.6e-34	129.8
2450	OM-RGC.v1.017793828	37.658	191	0.37	21.4
2365	OM-RGC.v1.016916191	37.6497	196	0.35	21.5
1518	OM-RGC.v1.008319708	37.6459	280	1.3e-09	49.2
1189	OM-RGC.v1.005591639	37.6133	330	1.8e-53	193.2
1445	OM-RGC.v1.007801370	37.5924	289	3.9e-22	90.3
2009	OM-RGC.v1.012788692	37.5711	229	1.6e-09	48.8
2798	OM-RGC.v1.022039925	37.5627	168	8.3e-06	36.6
2818	OM-RGC.v1.022353660	37.5525	167	2.1e-09	48.5
1926	OM-RGC.v1.011733859	37.5113	239	2.6e-07	41.6
1523	OM-RGC.v1.008333149	37.503	280	7.7e-09	46.6
1867	OM-RGC.v1.011035894	37.496	246	0.53	20.9
2332	OM-RGC.v1.016530508	37.4919	199	4.8e-21	86.7
1284	OM-RGC.v1.006314532	37.4792	314	1.2e-11	55.8
2978	OM-RGC.v1.025389733	37.4626	142	0.16	22.6
1469	OM-RGC.v1.007927397	37.4323	286	2.7e-07	41.6
1573	OM-RGC.v1.008782615	37.4177	273	4.2e-06	37.6
146	OM-RGC.v1.000304580	37.4052	845	1.3e-84	295.5
2965	OM-RGC.v1.025052122	37.3929	146	5.4e-19	80
2727	OM-RGC.v1.021117136	37.3733	173	0.0068	27.1
2481	OM-RGC.v1.018269913	37.3727	188	9.3e-08	43.1
1417	OM-RGC.v1.007515010	37.3404	292	2e-49	179.9
1497	OM-RGC.v1.008151827	37.3271	283	2.9e-05	34.9
1076	OM-RGC.v1.004829515	37.2838	349	6.2	17.3
1900	OM-RGC.v1.011411253	37.2479	242	9.8e-20	82.4
2692	OM-RGC.v1.020583105	37.2434	174	0.89	20.1
1578	OM-RGC.v1.008878967	37.2432	272	6.8e-06	36.9
2141	OM-RGC.v1.014254284	37.2271	216	5.5e-18	76.7
460	OM-RGC.v1.001630540	37.2205	507	4.6e-08	44
412	OM-RGC.v1.001344068	37.2125	539	1.6e-68	242.7
1696	OM-RGC.v1.009678246	37.1878	261	3.2e-07	41.3
113	OM-RGC.v1.000293276	37.1552	853	2.1e-80	281.7
2892	OM-RGC.v1.023670244	37.1538	157	0.00088	30
3152	OM-RGC.v1.031385401	37.1507	96	6	17.4
3189	OM-RGC.v1.035635388	37.1309	65	1.4e-05	35.9
675	OM-RGC.v1.002713409	37.1018	430	1.6e-20	85
427	OM-RGC.v1.001422991	37.0585	528	0.85	20.2
1846	OM-RGC.v1.010855273	37.0554	248	4.3e-22	90.1
2127	OM-RGC.v1.014132024	37.0405	217	1.4e-32	124.6
1220	OM-RGC.v1.005832869	37.0219	324	0.0001	33.1
1639	OM-RGC.v1.009371095	37.0218	265	9.7e-09	46.3
2677	OM-RGC.v1.020469361	37.0197	176	2.1	18.9
2532	OM-RGC.v1.018818911	37.0155	185	0.034	24.8
2929	OM-RGC.v1.024449366	37.003	150	2e-23	94.5
2866	OM-RGC.v1.023084152	36.9812	161	2.5e-12	58.1
328	OM-RGC.v1.001010053	36.9505	590	0.024	25.3
2899	OM-RGC.v1.023888676	36.9405	155	0.4	21.3
3079	OM-RGC.v1.028073249	36.9247	121	4.6e-17	73.6
307	OM-RGC.v1.000936071	36.9194	604	7.2e-99	342.3
1542	OM-RGC.v1.008490019	36.9039	277	2.6e-19	81
1453	OM-RGC.v1.007856302	36.8937	287	0.0011	29.7
479	OM-RGC.v1.001725098	36.8646	496	1.2	19.7
655	OM-RGC.v1.002631251	36.835	434	2.8e-67	238.6
1380	OM-RGC.v1.007151607	36.8313	299	0.43	21.2
1814	OM-RGC.v1.010520445	36.819	252	4.1e-08	44.2
1570	OM-RGC.v1.008767623	36.814	274	0.0022	28.7
446	OM-RGC.v1.001483895	36.8107	521	0.0011	29.7
408	OM-RGC.v1.001336306	36.806	540	5.8e-66	234.2
1202	OM-RGC.v1.005680050	36.8036	327	4.5e-32	122.9
293	OM-RGC.v1.000836750	36.8	626	2.5e-42	156.6
3150	OM-RGC.v1.031253191	36.7778	97	0.00033	31.4
2136	OM-RGC.v1.014206781	36.7643	215	0.64	20.6
553	OM-RGC.v1.002177433	36.7589	461	4.1e-14	63.9
2754	OM-RGC.v1.021481786	36.7365	171	0.0062	27.2
1514	OM-RGC.v1.008300476	36.7102	280	6.1e-35	132.3
715	OM-RGC.v1.002843594	36.6878	423	7.5e-67	237.2
2865	OM-RGC.v1.023071980	36.6728	161	6e-05	33.8
844	OM-RGC.v1.003508946	36.6596	393	5	17.7
2969	OM-RGC.v1.025115176	36.653	144	0.11	23.2
1775	OM-RGC.v1.010222803	36.6513	255	1.8e-08	45.4
848	OM-RGC.v1.003548376	36.6475	393	7.3	17.1
1572	OM-RGC.v1.008781705	36.6392	273	8.6e-07	39.9
1029	OM-RGC.v1.004620529	36.6258	355	5.1e-13	60.3
1448	OM-RGC.v1.007834100	36.6258	287	4.9e-36	135.9
888	OM-RGC.v1.003774487	36.6132	383	3.9	18
425	OM-RGC.v1.001403295	36.6014	531	0.62	20.6
1695	OM-RGC.v1.009662147	36.5969	262	1.1e-12	59.3
1480	OM-RGC.v1.008021316	36.587	285	1.7e-11	55.4
729	OM-RGC.v1.002912434	36.5707	421	0.74	20.4
2693	OM-RGC.v1.020598031	36.5681	175	2.6e-12	58
1137	OM-RGC.v1.005213440	36.5516	338	1.3e-25	101.7
2469	OM-RGC.v1.018036652	36.5267	188	2.8e-19	80.9
1429	OM-RGC.v1.007633374	36.5052	290	2.6e-06	38.3
3183	OM-RGC.v1.034767317	36.5014	71	0.077	23.6
2694	OM-RGC.v1.020613775	36.4773	175	8.5	16.9
2214	OM-RGC.v1.015295669	36.4735	208	0.43	21.2
541	OM-RGC.v1.002089415	36.455	468	3e-68	241.8
890	OM-RGC.v1.003777853	36.4515	383	0.00061	30.5
2568	OM-RGC.v1.019215055	36.4482	181	3.9e-09	47.6
3128	OM-RGC.v1.029506483	36.4271	110	0.0018	28.9
1680	OM-RGC.v1.009597795	36.4012	263	4.5e-21	86.8
621	OM-RGC.v1.002475445	36.3818	443	3.1e-09	47.9
2430	OM-RGC.v1.017575698	36.35	192	0.00086	30
3155	OM-RGC.v1.031637731	36.2948	94	4.7e-05	34.2
3109	OM-RGC.v1.028806974	36.2619	115	0.002	28.8
2478	OM-RGC.v1.018233377	36.2607	188	1.1	19.8
2546	OM-RGC.v1.019016827	36.2564	184	2.9e-10	51.3
1180	OM-RGC.v1.005546972	36.2375	331	0.018	25.7
997	OM-RGC.v1.004398682	36.233	362	5.7e-07	40.5
2199	OM-RGC.v1.015009110	36.2229	209	0.0001	33.1
1061	OM-RGC.v1.004795990	36.2167	350	0.063	23.9
942	OM-RGC.v1.004061818	36.2058	373	0.011	26.4
2092	OM-RGC.v1.013677312	36.1964	220	4e-30	116.5
2440	OM-RGC.v1.017677602	36.1947	191	5.5e-11	53.7
882	OM-RGC.v1.003760283	36.173	384	1.8	19.2
1294	OM-RGC.v1.006387603	36.1612	312	1.6e-16	71.8
1048	OM-RGC.v1.004735368	36.1517	351	7.7	17.1
314	OM-RGC.v1.000952251	36.129	601	3.7e-71	251.3
1640	OM-RGC.v1.009380187	36.0937	265	0.00093	29.9
3169	OM-RGC.v1.033321488	36.0677	82	0.53	20.9
444	OM-RGC.v1.001480801	36.0354	522	6.4e-67	237.4
876	OM-RGC.v1.003721391	36.0251	386	3.2e-72	254.8
2816	OM-RGC.v1.022351644	36.0242	167	0.00022	32
2261	OM-RGC.v1.015784128	36.0164	204	0.0051	27.5
2783	OM-RGC.v1.021897537	36.0119	169	0.0011	29.7
1364	OM-RGC.v1.006978220	36.0069	301	6.7	17.2
1083	OM-RGC.v1.004859311	35.9994	349	3.2e-23	93.8
2059	OM-RGC.v1.013363973	35.9973	224	1.6	19.3
3124	OM-RGC.v1.029295108	35.9949	111	9.3e-05	33.2
537	OM-RGC.v1.002068402	35.9878	469	1.9e-22	91.3
1738	OM-RGC.v1.009916907	35.9568	258	6.1e-08	43.7
1652	OM-RGC.v1.009420164	35.9436	266	2.1e-18	78.1
3058	OM-RGC.v1.027359738	35.9412	126	2.2	18.9
478	OM-RGC.v1.001725096	35.9325	496	0.24	22
2096	OM-RGC.v1.013689127	35.9214	221	2.2e-52	189.7
540	OM-RGC.v1.002083250	35.909	468	8.4e-23	92.5
449	OM-RGC.v1.001525450	35.9043	517	1.2e-65	233.2
1524	OM-RGC.v1.008335095	35.9001	280	1.1e-10	52.6
2276	OM-RGC.v1.015908006	35.8958	203	7.5e-12	56.5
2590	OM-RGC.v1.019494980	35.8861	180	0.00023	31.9
2862	OM-RGC.v1.022985170	35.8325	162	4.4e-06	37.6
2058	OM-RGC.v1.013358266	35.8249	223	0.47	21
2959	OM-RGC.v1.025025336	35.8149	146	0.014	26
1629	OM-RGC.v1.009277807	35.8119	266	2.1e-18	78
2620	OM-RGC.v1.019911087	35.775	178	2.6e-06	38.3
3077	OM-RGC.v1.027996734	35.7689	121	3.2	18.3
1333	OM-RGC.v1.006725086	35.7682	307	0.17	22.5
731	OM-RGC.v1.002917863	35.7601	420	0.066	23.8
1409	OM-RGC.v1.007444174	35.7598	294	1.6e-68	242.6
1241	OM-RGC.v1.005985934	35.7476	320	7e-22	89.4
2203	OM-RGC.v1.015046501	35.705	209	4.9e-11	53.8
2256	OM-RGC.v1.015712834	35.6861	205	1.8	19.1
555	OM-RGC.v1.002211810	35.6821	459	7.9e-33	125.4
2172	OM-RGC.v1.014640567	35.6605	212	5.8e-05	33.9
287	OM-RGC.v1.000803557	35.6509	634	5.1e-83	290.3
421	OM-RGC.v1.001378152	35.6504	534	0.059	24
2205	OM-RGC.v1.015063600	35.645	209	8.9e-12	56.3
447	OM-RGC.v1.001506870	35.634	519	9.3e-65	230.3
2085	OM-RGC.v1.013629437	35.6267	220	5.4	17.6
2346	OM-RGC.v1.016690388	35.5834	198	1.7e-18	78.3
886	OM-RGC.v1.003769710	35.5799	383	0.011	26.4
2593	OM-RGC.v1.019513230	35.5792	181	7.4e-13	59.8
530	OM-RGC.v1.002027771	35.5622	472	1.2e-22	92
2491	OM-RGC.v1.018366383	35.5341	187	1.3e-23	95.2
3170	OM-RGC.v1.033334288	35.5248	82	0.81	20.3
1388	OM-RGC.v1.007225274	35.5166	297	0.00019	32.2
2003	OM-RGC.v1.012694177	35.4868	230	5.6e-24	96.3
2541	OM-RGC.v1.018966527	35.4806	184	3.5e-19	80.6
364	OM-RGC.v1.001140636	35.4711	568	8.2e-20	82.6
3057	OM-RGC.v1.027308984	35.4669	127	0.05	24.2
226	OM-RGC.v1.000489572	35.4662	739	8.5e-86	299.4
1782	OM-RGC.v1.010265328	35.4565	255	6.7e-48	174.9
569	OM-RGC.v1.002308951	35.4402	453	4.2e-23	93.4
2915	OM-RGC.v1.024175510	35.4222	153	0.13	22.9
894	OM-RGC.v1.003812067	35.4175	382	6e-27	106.1
2769	OM-RGC.v1.021665845	35.3926	170	6.2e-24	96.2
923	OM-RGC.v1.003941837	35.3824	377	1.8e-17	75
3027	OM-RGC.v1.026280270	35.3713	136	0.51	20.9
2991	OM-RGC.v1.025661855	35.3673	140	6.9e-07	40.2
3000	OM-RGC.v1.025757136	35.3489	140	5.8e-06	37.2
688	OM-RGC.v1.002729451	35.3487	429	0.84	20.2
652	OM-RGC.v1.002622053	35.3383	434	8.2e-67	237
1104	OM-RGC.v1.004973614	35.3382	344	4.6	17.8
1503	OM-RGC.v1.008186691	35.3201	282	4.4e-35	132.8
361	OM-RGC.v1.001115840	35.3141	572	4.5e-61	218.2
1522	OM-RGC.v1.008333139	35.2983	280	1.2e-09	49.3
678	OM-RGC.v1.002718847	35.2935	429	4.9	17.7
3098	OM-RGC.v1.028520490	35.2831	117	3.2e-13	61
2418	OM-RGC.v1.017441161	35.2546	193	4.2e-20	83.6
2672	OM-RGC.v1.020454311	35.2451	176	3.3e-40	149.7
2461	OM-RGC.v1.017951384	35.2401	190	5.8e-06	37.2
2926	OM-RGC.v1.024384585	35.2172	150	0.0028	28.4
2980	OM-RGC.v1.025417306	35.2094	143	0.00016	32.4
2871	OM-RGC.v1.023225568	35.2049	160	3.1	18.4
2970	OM-RGC.v1.025244896	35.2023	144	1.6e-10	52.2
2173	OM-RGC.v1.014664271	35.1878	213	1.9e-21	88
878	OM-RGC.v1.003731677	35.1706	385	3.1e-29	113.6
937	OM-RGC.v1.004024881	35.1541	375	1.5e-70	249.3
360	OM-RGC.v1.001115572	35.1469	572	9.2e-21	85.8
1799	OM-RGC.v1.010444717	35.1448	253	0.046	24.4
2884	OM-RGC.v1.023561470	35.1377	158	0.004	27.9
1159	OM-RGC.v1.005348994	35.1328	336	4.1e-21	86.9
796	OM-RGC.v1.003255191	35.1292	405	2.2e-66	235.6
2773	OM-RGC.v1.021690501	35.1067	170	5.3e-36	135.8
1959	OM-RGC.v1.012257407	35.0834	233	4e-05	34.4
1717	OM-RGC.v1.009795777	35.0819	260	0.024	25.3
2024	OM-RGC.v1.012905904	35.0448	228	2.8e-07	41.5
2071	OM-RGC.v1.013482653	35.0354	222	0.0004	31.1
1436	OM-RGC.v1.007704107	35.0055	290	6.3	17.3
3161	OM-RGC.v1.032300437	34.9795	89	0.00047	30.9
2227	OM-RGC.v1.015477127	34.9783	206	7.9e-28	109
940	OM-RGC.v1.004048593	34.9642	374	1.3e-22	91.8
806	OM-RGC.v1.003308029	34.9566	402	6.3e-72	253.8
1692	OM-RGC.v1.009648535	34.955	262	1.8e-05	35.6
1375	OM-RGC.v1.007097520	34.9518	299	5.7e-19	79.9
469	OM-RGC.v1.001679018	34.9455	501	3	18.4
825	OM-RGC.v1.003404726	34.9251	397	1.3	19.6
1486	OM-RGC.v1.008085602	34.9207	284	2.6e-25	100.7
2194	OM-RGC.v1.014867662	34.9204	211	2.1e-06	38.6
1872	OM-RGC.v1.011097665	34.9176	246	0.0028	28.3
2101	OM-RGC.v1.013758243	34.8026	219	1.8e-07	42.1
1264	OM-RGC.v1.006143280	34.802	317	7e-14	63.2
2050	OM-RGC.v1.013237547	34.7774	225	3.1e-25	100.5
68	OM-RGC.v1.000162450	34.7672	1009	4.8e-69	244.4
1059	OM-RGC.v1.004795136	34.7525	350	2.1	18.9
317	OM-RGC.v1.000957315	34.717	600	0.014	26.1
2147	OM-RGC.v1.014335335	34.7064	215	0.053	24.2
1382	OM-RGC.v1.007161248	34.7034	298	6.4e-41	152
1136	OM-RGC.v1.005205205	34.6944	338	0.00049	30.8
1133	OM-RGC.v1.005188860	34.691	340	3.8e-71	251.3
2882	OM-RGC.v1.023474298	34.6887	157	1.2e-09	49.3
1501	OM-RGC.v1.008165331	34.6852	282	1.9e-25	101.1
1796	OM-RGC.v1.010435916	34.6823	253	2.2e-42	156.8
538	OM-RGC.v1.002069137	34.6579	469	7.3e-22	89.4
1703	OM-RGC.v1.009731216	34.6511	261	8.9e-06	36.6
3070	OM-RGC.v1.027904315	34.6482	123	1.1	19.8
843	OM-RGC.v1.003484292	34.631	394	3	18.4
862	OM-RGC.v1.003630554	34.6269	389	1.4e-54	196.9
2033	OM-RGC.v1.013037100	34.6215	226	1.2e-41	154.4
2218	OM-RGC.v1.015345516	34.6189	207	0.062	23.9
436	OM-RGC.v1.001449016	34.6035	525	3.5e-05	34.6
1512	OM-RGC.v1.008268195	34.5979	282	1.7e-05	35.6
1778	OM-RGC.v1.010241781	34.5898	255	2.1e-08	45.2
3184	OM-RGC.v1.035035931	34.5653	69	0.052	24.2
2985	OM-RGC.v1.025547094	34.5575	142	0.79	20.3
2725	OM-RGC.v1.021094619	34.5562	173	3.5e-34	129.9
2010	OM-RGC.v1.012790441	34.5522	229	1e-06	39.6
2212	OM-RGC.v1.015281375	34.5354	207	0.0014	29.3
501	OM-RGC.v1.001831873	34.5215	487	0.03	24.9
331	OM-RGC.v1.001015512	34.5149	589	0.0066	27.1
2114	OM-RGC.v1.013932744	34.5125	219	7.7e-40	148.4
2785	OM-RGC.v1.021903368	34.4967	169	2.6e-11	54.7
542	OM-RGC.v1.002097284	34.4926	467	5.5e-21	86.5
510	OM-RGC.v1.001869988	34.487	484	2.6	18.6
243	OM-RGC.v1.000541214	34.4856	717	5.4e-78	273.8
2016	OM-RGC.v1.012833790	34.4768	228	3.3e-39	146.4
3158	OM-RGC.v1.032022189	34.4732	91	0.0012	29.5
3105	OM-RGC.v1.028676820	34.4688	116	1.2	19.7
2329	OM-RGC.v1.016467918	34.4641	198	0.078	23.6
2499	OM-RGC.v1.018442119	34.4562	187	2.7e-19	81
2703	OM-RGC.v1.020837040	34.4556	174	0.00036	31.3
1627	OM-RGC.v1.009274562	34.4463	266	0.00015	32.5
3033	OM-RGC.v1.026501527	34.4239	134	4e-17	73.8
2257	OM-RGC.v1.015728551	34.4217	204	1.5e-19	81.8
3006	OM-RGC.v1.025797532	34.4066	140	5	17.7
2402	OM-RGC.v1.017251205	34.4059	193	3.7e-10	51
1791	OM-RGC.v1.010381107	34.3806	253	5.4e-05	34
1613	OM-RGC.v1.009163459	34.3782	268	3.8e-06	37.8
3195	OM-RGC.v1.036638858	34.3778	59	9.3e-05	33.2
1552	OM-RGC.v1.008582137	34.3626	277	5.2e-11	53.8
2209	OM-RGC.v1.015250564	34.348	208	4.2	17.9
1832	OM-RGC.v1.010736552	34.3449	249	0.094	23.3
1638	OM-RGC.v1.009365360	34.298	266	0.061	23.9
2623	OM-RGC.v1.019934052	34.2886	179	3.7e-25	100.2
2966	OM-RGC.v1.025069827	34.2883	144	7.6e-07	40.1
2381	OM-RGC.v1.017046783	34.2874	195	2.2e-25	100.9
2312	OM-RGC.v1.016287855	34.2593	200	0.0035	28
2801	OM-RGC.v1.022142215	34.2545	168	0.014	26.1
2303	OM-RGC.v1.016187773	34.246	200	1.9e-05	35.5
657	OM-RGC.v1.002643757	34.2373	433	1.5e-25	101.5
2788	OM-RGC.v1.021928808	34.2373	168	2.1e-09	48.4
431	OM-RGC.v1.001431328	34.2328	528	0.89	20.1
2813	OM-RGC.v1.022327580	34.2295	167	1.3e-06	39.3
2588	OM-RGC.v1.019478769	34.2177	180	4.4e-05	34.3
560	OM-RGC.v1.002243673	34.2108	457	3.4	18.2
2787	OM-RGC.v1.021908869	34.2011	169	6e-08	43.7
1633	OM-RGC.v1.009313377	34.1949	266	1.1e-25	102
1100	OM-RGC.v1.004954477	34.1895	346	5e-10	50.5
1963	OM-RGC.v1.012269386	34.1888	233	0.046	24.3
1728	OM-RGC.v1.009881328	34.1874	259	8.6e-11	53
2524	OM-RGC.v1.018739109	34.1843	185	1.1e-07	42.8
2488	OM-RGC.v1.018335179	34.1841	187	1.9e-38	143.8
1329	OM-RGC.v1.006692325	34.1753	307	1.8e-21	88.1
2626	OM-RGC.v1.019951693	34.1307	177	2.4	18.7
390	OM-RGC.v1.001269131	34.1058	548	8.8e-27	105.5
3034	OM-RGC.v1.026530055	34.0909	134	0.016	25.9
2863	OM-RGC.v1.023000810	34.0873	161	2.2e-05	35.3
419	OM-RGC.v1.001366688	34.086	536	4.8e-23	93.3
3157	OM-RGC.v1.031960139	34.0784	91	0.16	22.6
1837	OM-RGC.v1.010776572	34.0613	250	5.5e-17	73.4
2720	OM-RGC.v1.021041075	34.0559	173	2.8e-14	64.5
2612	OM-RGC.v1.019696070	34.0512	180	7.2	17.2
2417	OM-RGC.v1.017434465	34.0481	193	0.098	23.3
1844	OM-RGC.v1.010845459	34.0476	249	8	17
1394	OM-RGC.v1.007289417	34.0406	297	8.5e-17	72.8
1009	OM-RGC.v1.004506411	34.0384	358	6.2e-21	86.3
1622	OM-RGC.v1.009210294	34.0323	267	2e-07	42
2169	OM-RGC.v1.014621532	34.0289	213	0.011	26.4
258	OM-RGC.v1.000643819	34.0273	680	1.7e-85	298.4
2762	OM-RGC.v1.021599257	34.0249	170	1.2e-06	39.4
1218	OM-RGC.v1.005817297	34.0195	325	2.7e-49	179.5
2251	OM-RGC.v1.015666748	33.9812	205	1.2e-05	36.1
3143	OM-RGC.v1.030619714	33.9719	102	0.00061	30.5
2044	OM-RGC.v1.013125281	33.9712	225	9.7e-05	33.1
2383	OM-RGC.v1.017057453	33.9615	195	3.1e-18	77.5
1658	OM-RGC.v1.009471565	33.9492	265	5.5e-15	66.8
2273	OM-RGC.v1.015881476	33.9471	203	7.1e-24	96
1716	OM-RGC.v1.009791397	33.9322	261	2.7e-10	51.4
2380	OM-RGC.v1.017040169	33.9318	195	3	18.4
472	OM-RGC.v1.001702565	33.9287	499	3.2e-27	107
2606	OM-RGC.v1.019634156	33.9178	179	1.2e-05	36.1
1154	OM-RGC.v1.005311787	33.9169	337	7e-38	142
1574	OM-RGC.v1.008802860	33.9159	274	7.3e-48	174.8
2370	OM-RGC.v1.016960695	33.91	196	9.7e-12	56.1
216	OM-RGC.v1.000416834	33.8772	775	1.2e-80	282.4
1511	OM-RGC.v1.008267739	33.8682	281	2.4e-26	104.1
1351	OM-RGC.v1.006886632	33.8663	304	5.4e-27	106.3
1668	OM-RGC.v1.009553049	33.8649	264	7.2	17.2
2146	OM-RGC.v1.014328636	33.8636	215	0.26	21.9
1941	OM-RGC.v1.011980437	33.8428	236	2.6e-19	81
1191	OM-RGC.v1.005605068	33.84	329	8.9e-14	62.8
1698	OM-RGC.v1.009680320	33.8332	261	1.3e-11	55.7
456	OM-RGC.v1.001597075	33.8254	509	2.3	18.8
3089	OM-RGC.v1.028282110	33.824	120	0.00046	30.9
2177	OM-RGC.v1.014687772	33.7956	212	1.4	19.5
2856	OM-RGC.v1.022856058	33.7875	162	0.072	23.7
2485	OM-RGC.v1.018324794	33.7831	188	4e-12	57.4
366	OM-RGC.v1.001151721	33.7819	566	1.5	19.4
1726	OM-RGC.v1.009876484	33.7807	259	7.6e-09	46.6
1322	OM-RGC.v1.006643209	33.7764	307	6.2e-46	168.5
373	OM-RGC.v1.001170573	33.775	563	0.2	22.2
2211	OM-RGC.v1.015265925	33.7648	208	0.9	20.1
2748	OM-RGC.v1.021384239	33.7632	171	1.7e-25	101.3
2646	OM-RGC.v1.020190625	33.7627	177	3.8e-19	80.5
2964	OM-RGC.v1.025047879	33.7625	146	6.4e-05	33.7
2553	OM-RGC.v1.019129206	33.7357	183	5.3e-43	158.8
1150	OM-RGC.v1.005282647	33.7258	337	6.2e-21	86.3
2137	OM-RGC.v1.014212296	33.722	216	9.4e-11	52.9
2810	OM-RGC.v1.022229792	33.7102	167	2e-09	48.5
1430	OM-RGC.v1.007663908	33.6873	291	6.1e-05	33.8
2824	OM-RGC.v1.022433925	33.6839	166	1.7e-37	140.8
2940	OM-RGC.v1.024700963	33.6785	147	0.47	21
2243	OM-RGC.v1.015596346	33.6747	205	3.5e-10	51
1237	OM-RGC.v1.005935090	33.6726	322	1.4e-40	150.8
2080	OM-RGC.v1.013586157	33.6707	222	0.048	24.3
2514	OM-RGC.v1.018612262	33.6551	185	0.0043	27.7
2909	OM-RGC.v1.024090861	33.6402	153	0.00037	31.2
2780	OM-RGC.v1.021808862	33.6388	169	7.5e-45	164.9
907	OM-RGC.v1.003841693	33.626	380	2e-30	117.5
968	OM-RGC.v1.004200545	33.6251	369	3.4e-66	235
2167	OM-RGC.v1.014593617	33.6041	212	0.0044	27.7
2323	OM-RGC.v1.016381273	33.5816	200	4.6e-07	40.8
1532	OM-RGC.v1.008391131	33.5797	279	1.1e-13	62.6
2702	OM-RGC.v1.020774129	33.5612	174	1.1e-27	108.6
2619	OM-RGC.v1.019907712	33.5565	178	0.0023	28.6
2775	OM-RGC.v1.021692585	33.5534	170	5.2e-09	47.2
1155	OM-RGC.v1.005319425	33.5527	337	0.00049	30.8
1984	OM-RGC.v1.012434844	33.5513	232	3.5e-23	93.7
2828	OM-RGC.v1.022488709	33.5412	166	1.8e-17	74.9
1177	OM-RGC.v1.005526333	33.5298	332	8.5e-13	59.6
475	OM-RGC.v1.001712507	33.5277	498	2e-22	91.2
2025	OM-RGC.v1.012913316	33.527	228	3.6e-05	34.6
1563	OM-RGC.v1.008707493	33.5244	274	6.8e-09	46.8
2306	OM-RGC.v1.016224939	33.5229	201	9.4e-35	131.7
2562	OM-RGC.v1.019182710	33.5222	183	6.2e-44	161.9
1802	OM-RGC.v1.010452503	33.5116	252	2.4e-07	41.7
1265	OM-RGC.v1.006158462	33.5092	318	5.9e-13	60.1
985	OM-RGC.v1.004333186	33.496	364	4.2	17.9
2544	OM-RGC.v1.018978817	33.4922	184	3.7e-25	100.2
423	OM-RGC.v1.001393927	33.492	532	3.5e-05	34.6
2004	OM-RGC.v1.012732404	33.4893	229	0.0008	30.1
1660	OM-RGC.v1.009485135	33.4867	264	1.7e-09	48.8
1170	OM-RGC.v1.005440809	33.4823	333	4e-31	119.8
399	OM-RGC.v1.001301077	33.4801	544	7.2	17.1
1116	OM-RGC.v1.005079791	33.4792	342	6e-08	43.7
2210	OM-RGC.v1.015252437	33.4777	207	1.6	19.3
1368	OM-RGC.v1.007023440	33.4699	302	1e-21	88.9
1750	OM-RGC.v1.010008407	33.4621	258	8.6e-13	59.6
432	OM-RGC.v1.001435027	33.4553	528	3.6e-66	234.9
2359	OM-RGC.v1.016828948	33.4472	196	5.2e-05	34
1857	OM-RGC.v1.010959486	33.4442	247	6.7e-12	56.7
587	OM-RGC.v1.002393117	33.4416	447	6e-17	73.2
2088	OM-RGC.v1.013648521	33.4217	220	1.3e-21	88.6
2133	OM-RGC.v1.014176596	33.4205	216	1.9e-05	35.5
2317	OM-RGC.v1.016314693	33.3979	200	2.7e-05	35
526	OM-RGC.v1.001983988	33.3974	475	3.6e-30	116.7
1525	OM-RGC.v1.008338263	33.3969	280	0.00018	32.2
2158	OM-RGC.v1.014425546	33.3572	215	2.2	18.8
1649	OM-RGC.v1.009413582	33.3499	265	1.1e-10	52.7
964	OM-RGC.v1.004194256	33.3482	369	5.9e-19	79.8
1421	OM-RGC.v1.007559846	33.3394	292	2.9e-20	84.2
1274	OM-RGC.v1.006218008	33.3279	317	1.2e-13	62.4
467	OM-RGC.v1.001666797	33.3165	502	3.9	18
2984	OM-RGC.v1.025538109	33.3058	141	2.1	18.9
1643	OM-RGC.v1.009390881	33.3011	266	2.4e-58	209.2
1948	OM-RGC.v1.012086283	33.2962	236	1.4e-08	45.7
1194	OM-RGC.v1.005628200	33.2942	329	2.3e-63	225.7
1432	OM-RGC.v1.007681432	33.2922	291	2.9e-35	133.4
1537	OM-RGC.v1.008429722	33.2831	278	8.5e-05	33.3
1032	OM-RGC.v1.004647157	33.2754	354	2.8e-30	117
2350	OM-RGC.v1.016719314	33.2741	198	2.3e-05	35.2
1856	OM-RGC.v1.010947298	33.2734	248	1.3e-08	45.9
1477	OM-RGC.v1.008009258	33.2689	286	8.8e-11	53
1768	OM-RGC.v1.010155043	33.2673	257	9.1e-06	36.5
2880	OM-RGC.v1.023437031	33.2579	159	8.3e-37	138.5
1748	OM-RGC.v1.009989186	33.2553	259	0.97	20
2008	OM-RGC.v1.012784063	33.2534	229	0.046	24.4
2271	OM-RGC.v1.015859457	33.2512	203	3.1e-18	77.5
883	OM-RGC.v1.003764035	33.2252	383	8.9e-20	82.5
2074	OM-RGC.v1.013538342	33.2172	222	0.00011	33
347	OM-RGC.v1.001072106	33.2144	579	2.4e-84	294.6
1283	OM-RGC.v1.006303924	33.2079	315	0.63	20.6
798	OM-RGC.v1.003260495	33.2035	405	2.8e-20	84.2
3106	OM-RGC.v1.028702552	33.2004	117	1.5e-05	35.8
2449	OM-RGC.v1.017787237	33.1945	191	0.0054	27.4
1223	OM-RGC.v1.005862784	33.193	323	0.22	22.1
1949	OM-RGC.v1.012094541	33.1848	235	1.4e-20	85.1
879	OM-RGC.v1.003731870	33.1793	385	7.1e-83	289.8
1186	OM-RGC.v1.005581675	33.1607	329	5.9e-17	73.3
1451	OM-RGC.v1.007853393	33.1602	288	1.3e-27	108.3
2400	OM-RGC.v1.017216479	33.16	193	4.5e-26	103.2
2741	OM-RGC.v1.021281492	33.1515	172	8.6e-10	49.7
1562	OM-RGC.v1.008687908	33.1505	275	1.1e-30	118.4
2919	OM-RGC.v1.024264094	33.1429	152	0.014	26.1
2821	OM-RGC.v1.022402237	33.1418	167	1.5e-29	114.6
1182	OM-RGC.v1.005559245	33.1292	330	7.7e-58	207.6
3121	OM-RGC.v1.029226721	33.1259	112	3	18.4
461	OM-RGC.v1.001633063	33.1191	505	5.2	17.6
2258	OM-RGC.v1.015729470	33.1167	204	3e-25	100.5
249	OM-RGC.v1.000585115	33.1119	700	9.1e-81	282.9
3146	OM-RGC.v1.030776633	33.111	100	6.1e-07	40.4
2716	OM-RGC.v1.020923530	33.1006	174	7.3e-09	46.7
1787	OM-RGC.v1.010312894	33.0817	254	0.00017	32.4
776	OM-RGC.v1.003172965	33.0807	408	2.6	18.6
1247	OM-RGC.v1.006030462	33.0696	320	3.4e-36	136.5
1604	OM-RGC.v1.009118292	33.068	270	5.9e-20	83.1
1290	OM-RGC.v1.006366353	33.0673	314	0.046	24.3
474	OM-RGC.v1.001704944	33.0625	498	9.2e-25	98.9
1295	OM-RGC.v1.006394423	33.0602	312	1.7e-18	78.3
1897	OM-RGC.v1.011394681	33.0417	243	2.3e-36	137
1946	OM-RGC.v1.012050176	33.029	236	1.2e-08	46
781	OM-RGC.v1.003197180	33.0264	406	1.1	19.8
1016	OM-RGC.v1.004525351	33.0259	358	4e-24	96.8
1938	OM-RGC.v1.011967034	33.0084	237	1.8e-24	97.9
1072	OM-RGC.v1.004823946	33.0053	349	2e-32	124.1
379	OM-RGC.v1.001220227	32.9963	555	3.4e-28	110.2
2166	OM-RGC.v1.014575796	32.9869	213	6.8e-18	76.3
1422	OM-RGC.v1.007560313	32.9776	293	1.6e-39	147.4
1817	OM-RGC.v1.010556871	32.9774	252	2.7e-17	74.4
2561	OM-RGC.v1.019175946	32.9734	183	1.8e-34	130.8
3059	OM-RGC.v1.027373029	32.9732	126	1.8e-06	38.8
2473	OM-RGC.v1.018135381	32.9693	189	1.5e-20	85.1
1245	OM-RGC.v1.006011843	32.9469	321	4.4e-15	67.1
301	OM-RGC.v1.000907843	32.9459	610	7.4e-21	86.1
2384	OM-RGC.v1.017066292	32.933	195	4.9e-22	90
2260	OM-RGC.v1.015761828	32.9301	204	5.4e-14	63.5
2653	OM-RGC.v1.020271292	32.9138	177	0.00071	30.3
2951	OM-RGC.v1.024838495	32.9076	146	5.6	17.5
873	OM-RGC.v1.003700119	32.9046	387	1.4	19.4
3068	OM-RGC.v1.027871477	32.8987	122	3.3e-23	93.8
900	OM-RGC.v1.003828551	32.8977	382	0.92	20.1
1650	OM-RGC.v1.009415310	32.8828	266	0.14	22.8
2157	OM-RGC.v1.014418424	32.8781	215	2.5e-07	41.6
2241	OM-RGC.v1.015564779	32.8764	206	2.2e-14	64.8
740	OM-RGC.v1.002941341	32.8722	419	0.41	21.2
2786	OM-RGC.v1.021906020	32.8703	169	4.2e-05	34.4
1567	OM-RGC.v1.008746621	32.8655	274	1e-06	39.6
37	OM-RGC.v1.000133975	32.8556	1058	3.9e-69	244.6
3149	OM-RGC.v1.031027775	32.8467	98	1.3	19.6
2396	OM-RGC.v1.017172176	32.8395	194	9.5	16.8
3076	OM-RGC.v1.027989530	32.8388	122	0.0021	28.7
1157	OM-RGC.v1.005344460	32.8363	335	1.8e-09	48.7
1982	OM-RGC.v1.012419330	32.8273	231	0.00019	32.1
1310	OM-RGC.v1.006540375	32.8214	310	1.8	19.1
1930	OM-RGC.v1.011819060	32.8207	238	4.8e-06	37.4
1713	OM-RGC.v1.009780086	32.8201	261	1.5e-28	111.3
2737	OM-RGC.v1.021267304	32.7996	171	2.8e-17	74.3
1603	OM-RGC.v1.009113515	32.784	269	3.7e-07	41.1
1798	OM-RGC.v1.010443381	32.7565	252	1.8e-07	42.1
1896	OM-RGC.v1.011389255	32.7357	243	2.4e-28	110.7
2363	OM-RGC.v1.016883860	32.728	196	4.7e-13	60.5
2272	OM-RGC.v1.015861371	32.7232	203	1.5e-14	65.4
1597	OM-RGC.v1.009031021	32.7161	271	3	18.4
1605	OM-RGC.v1.009118801	32.7031	270	1.6e-18	78.4
394	OM-RGC.v1.001290688	32.6988	546	7.3e-75	263.5
2637	OM-RGC.v1.020089057	32.696	177	0.084	23.5
2279	OM-RGC.v1.015972057	32.6858	203	4.2e-07	40.9
3191	OM-RGC.v1.036036906	32.6774	63	3.2e-08	44.6
3151	OM-RGC.v1.031322978	32.6761	96	1.3e-07	42.6
2628	OM-RGC.v1.019961013	32.6646	178	5.2e-07	40.6
737	OM-RGC.v1.002939026	32.6634	418	1.2e-69	246.3
1197	OM-RGC.v1.005649530	32.658	329	4.1	18
1772	OM-RGC.v1.010194407	32.6544	255	1.1e-08	46.1
871	OM-RGC.v1.003691439	32.6338	387	1.6	19.3
497	OM-RGC.v1.001804028	32.6307	490	1.7e-12	58.7
370	OM-RGC.v1.001159300	32.6251	565	4.9e-31	119.5
518	OM-RGC.v1.001937707	32.6229	479	7.1e-57	204.4
1266	OM-RGC.v1.006167668	32.6191	317	1.9e-18	78.1
144	OM-RGC.v1.000304535	32.6083	845	1.4e-84	295.4
716	OM-RGC.v1.002846570	32.6019	423	0.17	22.5
1993	OM-RGC.v1.012540673	32.6015	231	1e-06	39.6
2278	OM-RGC.v1.015946340	32.5875	203	1.1e-32	125
400	OM-RGC.v1.001303882	32.5868	544	9.1	16.8
1086	OM-RGC.v1.004875728	32.5785	348	2.4e-11	54.9
2275	OM-RGC.v1.015904731	32.5778	203	5.1e-08	43.9
1665	OM-RGC.v1.009538294	32.5768	263	1.7e-11	55.4
2817	OM-RGC.v1.022353623	32.5754	167	0.16	22.6
1063	OM-RGC.v1.004799950	32.5712	350	3.1e-22	90.6
2299	OM-RGC.v1.016105964	32.5711	201	4.4	17.8
234	OM-RGC.v1.000512353	32.5698	729	8.6e-31	118.7
1777	OM-RGC.v1.010240200	32.5529	255	3.7e-21	87.1
1221	OM-RGC.v1.005843264	32.5523	325	1.1e-07	42.8
790	OM-RGC.v1.003214827	32.5518	406	4.9e-69	244.3
787	OM-RGC.v1.003209017	32.549	406	9.4	16.8
1490	OM-RGC.v1.008103650	32.5388	284	9.1e-15	66.1
1485	OM-RGC.v1.008067012	32.5367	284	6.5e-38	142.1
1360	OM-RGC.v1.006961589	32.5272	303	5.5e-61	217.9
1625	OM-RGC.v1.009255852	32.501	268	3.6e-46	169.2
2912	OM-RGC.v1.024116048	32.4934	153	1.6e-08	45.6
2956	OM-RGC.v1.024962152	32.4893	145	1.3e-19	82
721	OM-RGC.v1.002868699	32.4867	422	0.37	21.4
1413	OM-RGC.v1.007497159	32.4853	293	0.018	25.7
2106	OM-RGC.v1.013840693	32.4851	218	1.6e-07	42.3
1316	OM-RGC.v1.006590767	32.4804	309	0.0058	27.3
441	OM-RGC.v1.001463836	32.4757	524	2.5e-21	87.7
2891	OM-RGC.v1.023654182	32.4735	156	4.2	17.9
1653	OM-RGC.v1.009431313	32.4702	264	1.5e-09	49
2351	OM-RGC.v1.016727605	32.4626	197	2.9e-07	41.5
3102	OM-RGC.v1.028620512	32.4608	117	0.00091	30
235	OM-RGC.v1.000512367	32.457	729	4.6e-32	122.9
340	OM-RGC.v1.001042359	32.456	584	0.11	23.1
3135	OM-RGC.v1.030141135	32.4527	104	0.00084	30.1
783	OM-RGC.v1.003198421	32.4522	406	1.8e-14	65.1
1666	OM-RGC.v1.009541406	32.429	263	1.6e-06	39
481	OM-RGC.v1.001728120	32.4248	497	2e-37	140.5
3147	OM-RGC.v1.030882481	32.4236	99	5.8e-09	47
2011	OM-RGC.v1.012791160	32.422	229	6.5e-13	60
3017	OM-RGC.v1.026096346	32.42	137	5.5e-08	43.8
577	OM-RGC.v1.002354509	32.4179	450	2.1e-65	232.4
1372	OM-RGC.v1.007079807	32.4109	301	1.9e-19	81.5
2196	OM-RGC.v1.014947276	32.4068	210	0.0012	29.6
1617	OM-RGC.v1.009175613	32.4037	269	6e-50	181.6
1740	OM-RGC.v1.009945843	32.4016	259	8.8e-48	174.5
1489	OM-RGC.v1.008093287	32.3973	283	0.00062	30.5
3073	OM-RGC.v1.027955306	32.395	121	4.2e-07	40.9
513	OM-RGC.v1.001898221	32.3907	482	1.7e-26	104.6
2579	OM-RGC.v1.019302943	32.3907	182	1.3e-10	52.4
410	OM-RGC.v1.001336816	32.3829	539	1.6e-32	124.4
2012	OM-RGC.v1.012800716	32.3806	229	3.7e-07	41.1
1732	OM-RGC.v1.009897093	32.3785	260	6.2e-37	138.9
2936	OM-RGC.v1.024660267	32.3766	149	4.5e-07	40.8
1753	OM-RGC.v1.010019851	32.3648	257	0.68	20.5
26	OM-RGC.v1.000118926	32.3622	1092	3.4e-67	238.3
982	OM-RGC.v1.004308606	32.3562	364	1.6e-10	52.1
1845	OM-RGC.v1.010849104	32.3444	249	0.053	24.2
2645	OM-RGC.v1.020174434	32.3442	176	7e-08	43.5
2087	OM-RGC.v1.013643966	32.338	221	1.9e-17	74.9
773	OM-RGC.v1.003140498	32.3092	410	2.1e-06	38.6
2968	OM-RGC.v1.025114285	32.3071	144	1	19.9
2269	OM-RGC.v1.015846757	32.3052	203	3.1	18.3
2460	OM-RGC.v1.017942905	32.2957	190	2.2	18.8
2644	OM-RGC.v1.020164503	32.2874	177	2.6	18.6
1416	OM-RGC.v1.007508049	32.2865	292	2.7e-09	48.1
397	OM-RGC.v1.001297664	32.281	545	1.3e-66	236.4
2806	OM-RGC.v1.022172614	32.2746	167	0.0033	28.1
810	OM-RGC.v1.003334456	32.2678	400	0.00051	30.8
294	OM-RGC.v1.000841298	32.2675	624	7.2e-96	332.5
2497	OM-RGC.v1.018432144	32.2591	187	2.6e-11	54.8
2017	OM-RGC.v1.012840497	32.2576	227	0.0012	29.5
3196	OM-RGC.v1.037650633	32.2512	52	8.5e-05	33.3
2498	OM-RGC.v1.018441952	32.2401	187	1.5e-16	72
980	OM-RGC.v1.004289247	32.234	365	2.2e-31	120.6
2995	OM-RGC.v1.025718625	32.2141	140	0.7	20.5
2525	OM-RGC.v1.018747273	32.2131	185	0.0038	27.9
1967	OM-RGC.v1.012294351	32.2091	233	8.1	17
1854	OM-RGC.v1.010939629	32.1995	248	3e-28	110.4
378	OM-RGC.v1.001205018	32.1971	559	4.3e-46	169
1761	OM-RGC.v1.010127623	32.195	256	1.9e-19	81.5
3039	OM-RGC.v1.026633898	32.1947	132	5.5e-06	37.3
369	OM-RGC.v1.001156969	32.1884	565	2.2e-32	123.9
3145	OM-RGC.v1.030770277	32.1696	100	0.14	22.7
1242	OM-RGC.v1.005988167	32.1616	321	5.9e-47	171.8
1169	OM-RGC.v1.005437509	32.1559	334	7e-05	33.6
207	OM-RGC.v1.000381012	32.155	795	7.8e-58	207.5
1346	OM-RGC.v1.006859631	32.1455	304	9.9e-19	79.1
929	OM-RGC.v1.003965616	32.1347	377	2.4e-12	58.1
52	OM-RGC.v1.000137369	32.1252	1052	2.5e-83	291.3
1222	OM-RGC.v1.005844490	32.1176	324	1.2e-20	85.4
1531	OM-RGC.v1.008390841	32.1169	279	1.1e-11	56
2313	OM-RGC.v1.016288655	32.1165	201	7.3e-08	43.4
2861	OM-RGC.v1.022982621	32.1141	162	1.3e-12	59
3134	OM-RGC.v1.030014293	32.1079	105	1.4e-06	39.1
828	OM-RGC.v1.003423549	32.0912	398	5.6	17.5
409	OM-RGC.v1.001336448	32.081	540	1e-70	249.8
2287	OM-RGC.v1.016032903	32.0762	202	2.5e-26	104.1
1208	OM-RGC.v1.005740617	32.0741	326	4.5e-09	47.4
3020	OM-RGC.v1.026163704	32.0656	136	0.45	21.1
1887	OM-RGC.v1.011258224	32.059	244	5.9e-18	76.6
2244	OM-RGC.v1.015599031	32.0573	205	3e-06	38.1
3133	OM-RGC.v1.029919504	32.0516	106	2.7	18.6
932	OM-RGC.v1.003981812	32.0458	376	0.00017	32.3
2733	OM-RGC.v1.021237941	32.0408	172	2.1e-35	133.9
1869	OM-RGC.v1.011058980	32.0275	246	3.3e-19	80.7
1676	OM-RGC.v1.009580839	32.0188	263	0.00023	31.9
2531	OM-RGC.v1.018818694	32.0148	184	1.3e-10	52.4
2885	OM-RGC.v1.023576243	32.0129	157	0.00021	32
1816	OM-RGC.v1.010556133	32.0095	252	0.00036	31.3
2048	OM-RGC.v1.013177599	32.0088	225	1.3	19.6
416	OM-RGC.v1.001353724	32.0034	538	0.0094	26.6
696	OM-RGC.v1.002775843	31.9796	427	7.9e-07	40
2451	OM-RGC.v1.017799639	31.9795	190	0.0018	29
1884	OM-RGC.v1.011212708	31.9767	245	3e-09	47.9
1251	OM-RGC.v1.006063953	31.9646	320	0.0047	27.6
84	OM-RGC.v1.000261832	31.9592	881	2e-30	117.5
250	OM-RGC.v1.000588090	31.9592	699	6.1e-86	299.9
323	OM-RGC.v1.000992424	31.9573	593	1.7e-23	94.8
3156	OM-RGC.v1.031751701	31.9526	92	2.9	18.5
1763	OM-RGC.v1.010130106	31.9483	256	0.16	22.6
687	OM-RGC.v1.002727441	31.946	430	2.9	18.5
1199	OM-RGC.v1.005672110	31.9446	328	5.3	17.6
1754	OM-RGC.v1.010023693	31.9436	258	1.7e-28	111.2
2594	OM-RGC.v1.019514896	31.9426	181	5.3e-13	60.3
398	OM-RGC.v1.001299710	31.9322	544	0.15	22.7
2507	OM-RGC.v1.018530525	31.9275	186	2.7e-09	48.1
147	OM-RGC.v1.000304588	31.9178	845	1.6e-86	301.7
2055	OM-RGC.v1.013342805	31.9109	224	1.1e-17	75.6
725	OM-RGC.v1.002885954	31.9067	421	4.5	17.8
1036	OM-RGC.v1.004655346	31.8991	354	7.1e-12	56.6
1213	OM-RGC.v1.005774513	31.8975	325	4.9e-36	136
3050	OM-RGC.v1.026881335	31.896	131	6e-09	47
2661	OM-RGC.v1.020357192	31.8902	176	9	16.8
440	OM-RGC.v1.001461000	31.889	524	1	20
2540	OM-RGC.v1.018955447	31.8587	184	6.5e-32	122.4
2078	OM-RGC.v1.013569358	31.8376	221	1.4e-09	49
761	OM-RGC.v1.003078340	31.8362	412	3.8e-66	234.8
2707	OM-RGC.v1.020861615	31.8313	174	6.9e-13	59.9
2236	OM-RGC.v1.015537189	31.823	206	6.1e-12	56.8
1479	OM-RGC.v1.008019947	31.8197	285	3	18.4
2429	OM-RGC.v1.017556643	31.8175	192	4.2	17.9
1297	OM-RGC.v1.006420886	31.811	312	2.8e-38	143.3
1595	OM-RGC.v1.008998652	31.8052	270	4.1e-16	70.5
559	OM-RGC.v1.002241983	31.7968	457	2.7e-67	238.6
2581	OM-RGC.v1.019396814	31.7949	181	7.9	17
375	OM-RGC.v1.001176805	31.7721	562	8	17
521	OM-RGC.v1.001956882	31.766	477	1.7e-29	114.4
1863	OM-RGC.v1.011008521	31.7627	247	2.9e-07	41.4
794	OM-RGC.v1.003249103	31.7398	405	1.1	19.9
2034	OM-RGC.v1.013039764	31.7388	227	1.3e-07	42.6
838	OM-RGC.v1.003464501	31.7357	396	0.74	20.4
1332	OM-RGC.v1.006713581	31.7324	307	5.8e-54	194.8
3008	OM-RGC.v1.025895677	31.7322	139	2.3e-14	64.8
1487	OM-RGC.v1.008086153	31.7157	283	0.57	20.8
1664	OM-RGC.v1.009523421	31.7102	264	0.69	20.5
2763	OM-RGC.v1.021616239	31.6934	170	8.1e-09	46.5
2382	OM-RGC.v1.017057133	31.6891	195	1.4e-21	88.4
3088	OM-RGC.v1.028230830	31.6891	120	3.1e-13	61
2669	OM-RGC.v1.020432187	31.6882	175	1.9	19.1
977	OM-RGC.v1.004270431	31.6856	366	0.018	25.7
1721	OM-RGC.v1.009808279	31.6852	260	1e-05	36.4
2455	OM-RGC.v1.017847489	31.6804	190	3.8e-17	73.9
2331	OM-RGC.v1.016524409	31.6799	199	3.6e-06	37.9
812	OM-RGC.v1.003344594	31.6643	400	0.00021	32
1544	OM-RGC.v1.008515792	31.6643	277	5.1e-05	34.1
1972	OM-RGC.v1.012340912	31.6579	233	2.1	18.9
2726	OM-RGC.v1.021102512	31.6549	172	6.2e-08	43.6
683	OM-RGC.v1.002724756	31.6546	429	3.3	18.3
1195	OM-RGC.v1.005632375	31.6518	329	1.9e-15	68.3
1286	OM-RGC.v1.006342658	31.6414	313	2e-22	91.2
434	OM-RGC.v1.001438842	31.6303	527	4.6e-07	40.8
2495	OM-RGC.v1.018403769	31.6199	186	5.3e-21	86.6
299	OM-RGC.v1.000896890	31.6175	612	2.3e-20	84.5
2118	OM-RGC.v1.014011949	31.617	217	4.1e-08	44.2
244	OM-RGC.v1.000543724	31.6125	716	1e-45	167.7
673	OM-RGC.v1.002705542	31.6123	430	1.1e-90	315.5
1192	OM-RGC.v1.005611048	31.6081	330	1.8	19.1
297	OM-RGC.v1.000875695	31.5995	617	3.5e-81	284.2
1349	OM-RGC.v1.006869882	31.588	303	2.7e-57	205.8
1395	OM-RGC.v1.007296899	31.5873	296	1.1e-43	161
2436	OM-RGC.v1.017644963	31.5814	192	7.3e-38	142
579	OM-RGC.v1.002367366	31.5787	449	2.5e-61	219
1400	OM-RGC.v1.007340059	31.5768	295	1e-30	118.5
354	OM-RGC.v1.001085561	31.5671	577	6.2e-31	119.2
2648	OM-RGC.v1.020221939	31.5671	176	0.00081	30.1
374	OM-RGC.v1.001174360	31.5664	562	3.3e-32	123.4
1651	OM-RGC.v1.009420063	31.5653	266	2.7e-13	61.3
3062	OM-RGC.v1.027647147	31.56	125	0.23	22.1
2190	OM-RGC.v1.014808159	31.5567	211	1.7e-49	180.1
1739	OM-RGC.v1.009926056	31.5425	259	3e-27	107.1
1626	OM-RGC.v1.009273585	31.5406	267	2.2	18.8
1261	OM-RGC.v1.006128009	31.5317	317	2.4e-30	117.3
2555	OM-RGC.v1.019135926	31.5196	183	5.4e-21	86.5
2792	OM-RGC.v1.021954718	31.5194	168	1.9e-18	78.2
60	OM-RGC.v1.000140845	31.5184	1046	2.1e-68	242.2
2062	OM-RGC.v1.013436451	31.5106	223	3.3	18.3
2184	OM-RGC.v1.014721725	31.5012	212	1.9e-33	127.4
2947	OM-RGC.v1.024755489	31.4998	147	5e-13	60.4
2029	OM-RGC.v1.012986311	31.4919	227	0.8	20.3
2427	OM-RGC.v1.017545814	31.4913	192	0.0004	31.1
686	OM-RGC.v1.002726518	31.4861	429	2.5	18.7
909	OM-RGC.v1.003860675	31.4844	380	8.5e-89	309.2
756	OM-RGC.v1.003056888	31.4676	413	4.2e-65	231.4
3185	OM-RGC.v1.035036138	31.4662	69	3.8e-09	47.6
109	OM-RGC.v1.000284412	31.4638	862	0.003	28.2
2197	OM-RGC.v1.015004633	31.46	209	1.3e-18	78.7
2093	OM-RGC.v1.013681279	31.4534	221	7e-44	161.7
2447	OM-RGC.v1.017775991	31.4524	190	2.5e-26	104.1
1461	OM-RGC.v1.007892344	31.4317	287	7.6e-12	56.5
893	OM-RGC.v1.003809106	31.4241	382	0.0011	29.7
3056	OM-RGC.v1.027045501	31.4219	130	0.021	25.4
1074	OM-RGC.v1.004825754	31.4108	349	3.4e-31	120.1
435	OM-RGC.v1.001445562	31.4099	526	5.8e-24	96.3
2640	OM-RGC.v1.020100239	31.4089	178	2.6e-09	48.1
46	OM-RGC.v1.000136220	31.4063	1054	3.1e-82	287.7
2730	OM-RGC.v1.021123616	31.3938	173	4.8e-08	44
2345	OM-RGC.v1.016678439	31.3901	198	0.03	25
3144	OM-RGC.v1.030657488	31.3858	101	0.0041	27.8
2750	OM-RGC.v1.021453939	31.3837	170	8.8e-05	33.3
1012	OM-RGC.v1.004515404	31.3674	359	0.31	21.6
2374	OM-RGC.v1.016993205	31.3674	196	1.5e-25	101.5
2711	OM-RGC.v1.020885582	31.3593	174	9.4e-05	33.2
2159	OM-RGC.v1.014434105	31.3579	214	1.5	19.4
506	OM-RGC.v1.001856963	31.3543	485	1.4e-93	325
2517	OM-RGC.v1.018634744	31.3522	186	2.3e-15	68.1
782	OM-RGC.v1.003198079	31.3494	406	0.81	20.3
2573	OM-RGC.v1.019254921	31.3427	182	0.00016	32.4
437	OM-RGC.v1.001449134	31.3387	525	0.0026	28.4
2576	OM-RGC.v1.019264521	31.3382	181	0.048	24.3
2793	OM-RGC.v1.021991955	31.325	168	1.4e-15	68.8
1472	OM-RGC.v1.007940388	31.3224	287	3.1e-60	215.4
2467	OM-RGC.v1.018017052	31.3201	189	3.8e-11	54.2
2943	OM-RGC.v1.024729914	31.3014	147	8.4e-13	59.6
1277	OM-RGC.v1.006225280	31.2973	316	1.6e-15	68.5
50	OM-RGC.v1.000136823	31.2952	1053	2.3e-82	288.1
1231	OM-RGC.v1.005902826	31.2877	323	1.2e-60	216.8
1662	OM-RGC.v1.009491397	31.2876	264	6.5e-07	40.3
2925	OM-RGC.v1.024364672	31.2808	150	9.2e-06	36.5
1406	OM-RGC.v1.007422909	31.2723	295	1.3e-28	111.6
1255	OM-RGC.v1.006096257	31.2708	319	3.1e-24	97.2
1517	OM-RGC.v1.008318508	31.2694	280	2.6e-24	97.5
2666	OM-RGC.v1.020381415	31.2647	176	1.3e-32	124.7
1471	OM-RGC.v1.007930502	31.2614	287	2.7e-27	107.2
1309	OM-RGC.v1.006538932	31.2541	310	1.5e-26	104.8
2140	OM-RGC.v1.014222363	31.2486	216	3.6e-29	113.4
320	OM-RGC.v1.000963860	31.2456	598	8e-26	102.4
1609	OM-RGC.v1.009151159	31.2392	269	2e-61	219.3
2175	OM-RGC.v1.014676783	31.2359	212	8.7e-18	76
3197	OM-RGC.v1.037825949	31.2286	51	0.81	20.3
1066	OM-RGC.v1.004815144	31.2267	349	2.2e-09	48.4
2924	OM-RGC.v1.024345535	31.2257	150	1.2e-17	75.6
1385	OM-RGC.v1.007193420	31.2248	298	6.7e-07	40.2
2519	OM-RGC.v1.018695998	31.221	185	1e-34	131.6
610	OM-RGC.v1.002439527	31.2188	446	6.3e-28	109.3
2608	OM-RGC.v1.019662675	31.2184	180	4.6e-13	60.5
1751	OM-RGC.v1.010016713	31.2172	258	1.5	19.3
2255	OM-RGC.v1.015698361	31.2146	205	8.7e-17	72.7
639	OM-RGC.v1.002569884	31.2134	437	4.6e-23	93.3
1508	OM-RGC.v1.008215509	31.2134	282	7.2e-16	69.7
1442	OM-RGC.v1.007763681	31.2084	289	1.1	19.8
565	OM-RGC.v1.002293454	31.1978	454	4.6e-70	247.7
418	OM-RGC.v1.001363846	31.1893	537	2.3e-69	245.4
875	OM-RGC.v1.003721087	31.1839	385	0.56	20.8
677	OM-RGC.v1.002717688	31.1574	429	1.4e-63	226.4
1464	OM-RGC.v1.007909282	31.1541	287	2.1e-12	58.3
2624	OM-RGC.v1.019935156	31.1496	179	2.4e-19	81.1
1504	OM-RGC.v1.008189004	31.1335	282	5.5e-69	244.2
2564	OM-RGC.v1.019192921	31.1327	183	1.2e-14	65.7
376	OM-RGC.v1.001195613	31.1323	559	4.5e-19	80.2
1688	OM-RGC.v1.009639435	31.1238	262	1.1e-22	92.1
1843	OM-RGC.v1.010811650	31.1181	249	1.2e-48	177.4
3198	OM-RGC.v1.037865112	31.1094	51	9	16.8
1855	OM-RGC.v1.010945710	31.108	247	1.3e-05	36
3096	OM-RGC.v1.028449623	31.1058	119	0.0012	29.6
349	OM-RGC.v1.001074331	31.1008	579	0.68	20.5
829	OM-RGC.v1.003426028	31.0905	397	1.1e-67	239.9
2170	OM-RGC.v1.014624441	31.0878	213	9.2e-30	115.3
741	OM-RGC.v1.002956902	31.0845	418	2.1e-10	51.8
2076	OM-RGC.v1.013555686	31.0817	222	6.8e-09	46.8
1559	OM-RGC.v1.008651224	31.0786	275	4.6e-28	109.8
426	OM-RGC.v1.001419284	31.0737	529	0.1	23.2
793	OM-RGC.v1.003232983	31.0727	406	6.4	17.3
767	OM-RGC.v1.003096232	31.0713	412	2.9	18.4
208	OM-RGC.v1.000388735	31.0694	791	3.6e-69	244.8
2860	OM-RGC.v1.022954949	31.0597	163	8.7e-07	39.9
660	OM-RGC.v1.002664139	31.0559	433	5.3e-29	112.8
284	OM-RGC.v1.000797877	31.055	635	2.2e-69	245.5
404	OM-RGC.v1.001318380	31.0548	543	2e-76	268.6
634	OM-RGC.v1.002510299	31.0521	442	4.3e-62	221.5
3186	OM-RGC.v1.035415405	31.0507	67	2.4	18.7
24	OM-RGC.v1.000116045	31.0462	1099	4.5e-68	241.2
2867	OM-RGC.v1.023093068	31.0438	161	0.012	26.2
792	OM-RGC.v1.003226293	31.042	405	2.8e-18	77.6
454	OM-RGC.v1.001587003	31.0403	510	0.98	20
2486	OM-RGC.v1.018325031	31.0344	187	2.9e-35	133.4
2052	OM-RGC.v1.013266879	31.0287	223	2.4e-08	45
2107	OM-RGC.v1.013844690	31.028	219	0.023	25.3
2774	OM-RGC.v1.021692249	31.0244	170	1.3e-14	65.6
999	OM-RGC.v1.004404825	31.0237	361	2.7e-63	225.5
2419	OM-RGC.v1.017450006	31.0235	193	2.4e-47	173.1
2870	OM-RGC.v1.023106755	31.0159	160	0.061	24
2213	OM-RGC.v1.015292822	31.0115	208	5.8	17.4
2510	OM-RGC.v1.018551454	31.0088	186	6.9	17.2
807	OM-RGC.v1.003309471	31.0056	402	2.5e-18	77.8
1722	OM-RGC.v1.009848137	30.9989	259	0.049	24.3
891	OM-RGC.v1.003797354	30.9921	383	2.6e-15	67.9
2292	OM-RGC.v1.016081601	30.99	201	0.052	24.2
556	OM-RGC.v1.002214951	30.9836	460	1.1e-23	95.4
2678	OM-RGC.v1.020474313	30.9741	176	4.6e-08	44.1
3108	OM-RGC.v1.028794088	30.9689	116	1e-10	52.8
42	OM-RGC.v1.000135673	30.9616	1055	1.8e-83	291.8
78	OM-RGC.v1.000202038	30.9615	947	1.9e-88	308.1
914	OM-RGC.v1.003870979	30.9538	379	6.2e-08	43.6
609	OM-RGC.v1.002437538	30.9497	446	1.8e-19	81.5
2897	OM-RGC.v1.023790732	30.9497	156	1.6e-05	35.7
2552	OM-RGC.v1.019126974	30.9445	183	1.8e-10	51.9
2832	OM-RGC.v1.022584978	30.9419	165	2.3e-05	35.2
2023	OM-RGC.v1.012897213	30.9384	227	3.1e-08	44.6
550	OM-RGC.v1.002146472	30.9275	464	8.6e-16	69.4
1535	OM-RGC.v1.008429023	30.9261	278	0.0088	26.7
3013	OM-RGC.v1.025942041	30.9232	138	4.8e-21	86.7
1285	OM-RGC.v1.006316694	30.9206	314	0.00025	31.8
445	OM-RGC.v1.001481024	30.9195	522	0.0055	27.4
1184	OM-RGC.v1.005570619	30.9107	330	1.4e-29	114.7
702	OM-RGC.v1.002793627	30.9057	426	6.4e-25	99.4
860	OM-RGC.v1.003606963	30.9011	389	2e-15	68.3
805	OM-RGC.v1.003302418	30.8913	403	6.1	17.4
403	OM-RGC.v1.001316607	30.8876	543	5.1e-10	50.5
3025	OM-RGC.v1.026248869	30.8793	135	1.5e-07	42.3
2766	OM-RGC.v1.021649666	30.8745	170	1.3e-32	124.7
1989	OM-RGC.v1.012492640	30.8675	232	3.9e-40	149.4
3016	OM-RGC.v1.026026899	30.8639	138	0.0036	28
831	OM-RGC.v1.003439435	30.8596	397	1.1e-19	82.3
1200	OM-RGC.v1.005675876	30.8587	328	9.7	16.7
2206	OM-RGC.v1.015072974	30.8467	208	5.7e-12	56.9
1575	OM-RGC.v1.008836958	30.8462	273	3.6e-09	47.7
2674	OM-RGC.v1.020465851	30.8445	176	1.4e-07	42.4
2412	OM-RGC.v1.017360880	30.8346	192	3.5	18.2
2643	OM-RGC.v1.020138662	30.8334	177	2.8e-10	51.3
3092	OM-RGC.v1.028386063	30.8311	118	9.3	16.8
881	OM-RGC.v1.003753768	30.8292	385	9.2e-09	46.4
2973	OM-RGC.v1.025261974	30.8197	144	6.6e-16	69.8
2566	OM-RGC.v1.019195655	30.8152	183	1.1e-16	72.3
1576	OM-RGC.v1.008837466	30.8149	273	5.8e-52	188.3
1437	OM-RGC.v1.007737544	30.8136	289	8e-11	53.1
670	OM-RGC.v1.002696626	30.8069	430	0.0002	32.1
944	OM-RGC.v1.004062924	30.8045	372	1.7e-26	104.6
1735	OM-RGC.v1.009906186	30.7883	259	5.3e-14	63.6
2935	OM-RGC.v1.024646454	30.7852	149	0.00041	31.1
1122	OM-RGC.v1.005113009	30.78	342	2.5e-16	71.2
2067	OM-RGC.v1.013475574	30.7773	222	5e-08	43.9
67	OM-RGC.v1.000152783	30.7752	1026	6.5e-87	303.1
904	OM-RGC.v1.003837923	30.7705	381	1e-28	111.9
3028	OM-RGC.v1.026329061	30.7681	135	10	16.7
700	OM-RGC.v1.002790929	30.766	426	2.7	18.6
1376	OM-RGC.v1.007119160	30.7615	300	9.9	16.7
195	OM-RGC.v1.000362053	30.7585	806	1.1e-86	302.3
680	OM-RGC.v1.002721082	30.7563	429	9.3	16.8
325	OM-RGC.v1.000999189	30.7535	592	5.6e-35	132.5
2444	OM-RGC.v1.017760393	30.7488	191	5.4e-06	37.3
2083	OM-RGC.v1.013624157	30.7481	221	0.58	20.7
1039	OM-RGC.v1.004681367	30.7445	353	2.7	18.5
417	OM-RGC.v1.001358228	30.7436	538	9.5e-69	243.4
303	OM-RGC.v1.000913909	30.7351	609	4.2e-79	277.4
2283	OM-RGC.v1.016022201	30.7351	202	1.9e-43	160.3
919	OM-RGC.v1.003903252	30.7334	378	0.029	25
1995	OM-RGC.v1.012587804	30.7331	231	4.2e-07	40.9
1723	OM-RGC.v1.009865689	30.7268	260	8.9e-19	79.3
2572	OM-RGC.v1.019251910	30.7249	182	7.3	17.1
2826	OM-RGC.v1.022444200	30.7222	166	7.4e-17	72.9
367	OM-RGC.v1.001152074	30.7154	566	3.1e-19	80.7
1507	OM-RGC.v1.008213616	30.7072	282	2.9	18.4
516	OM-RGC.v1.001925027	30.7041	479	7.4e-95	329.1
1196	OM-RGC.v1.005636029	30.7033	328	1.4e-14	65.5
496	OM-RGC.v1.001802364	30.7024	490	5.1e-05	34.1
674	OM-RGC.v1.002706719	30.6986	430	1.3	19.6
2235	OM-RGC.v1.015536880	30.6974	206	8.8e-06	36.6
1686	OM-RGC.v1.009632311	30.6939	262	2.6e-05	35
231	OM-RGC.v1.000507912	30.6936	730	2e-31	120.8
1752	OM-RGC.v1.010019431	30.6852	258	7.9	17
2111	OM-RGC.v1.013908201	30.6832	218	8.3e-15	66.2
1781	OM-RGC.v1.010261233	30.6825	254	5.1e-08	43.9
531	OM-RGC.v1.002036790	30.6819	472	8.5e-23	92.5
2432	OM-RGC.v1.017606155	30.6754	191	7.3e-08	43.4
2739	OM-RGC.v1.021281059	30.674	172	1e-29	115.2
2077	OM-RGC.v1.013568795	30.6716	222	0.0023	28.6
2841	OM-RGC.v1.022643044	30.6632	164	0.014	26
2777	OM-RGC.v1.021756269	30.6606	169	0.0052	27.5
2770	OM-RGC.v1.021676658	30.6587	170	6e-20	83.1
770	OM-RGC.v1.003129948	30.6489	410	1.9e-19	81.5
1536	OM-RGC.v1.008429438	30.6487	278	1e-15	69.2
89	OM-RGC.v1.000265309	30.6469	877	7.7e-86	299.5
2064	OM-RGC.v1.013448359	30.6378	223	4.7e-11	53.9
736	OM-RGC.v1.002932703	30.6353	420	1.1e-90	315.4
2996	OM-RGC.v1.025728392	30.6327	140	6.5	17.3
2910	OM-RGC.v1.024091124	30.6104	153	0.021	25.5
2022	OM-RGC.v1.012889157	30.6066	227	3.4e-05	34.7
2944	OM-RGC.v1.024739948	30.6038	148	2.4e-18	77.8
2110	OM-RGC.v1.013894135	30.5955	219	5.3e-15	66.9
2952	OM-RGC.v1.024845390	30.5936	147	0.046	24.4
2057	OM-RGC.v1.013358111	30.5896	224	2.2e-39	146.9
353	OM-RGC.v1.001084841	30.5894	577	5.2e-21	86.6
2621	OM-RGC.v1.019911761	30.5832	179	4.6e-17	73.6
1335	OM-RGC.v1.006743082	30.5775	306	1.6e-30	117.8
2784	OM-RGC.v1.021902221	30.574	169	3.7e-10	51
1500	OM-RGC.v1.008156571	30.5728	282	2.2e-05	35.3
3046	OM-RGC.v1.026752013	30.571	131	2e-18	78.1
2972	OM-RGC.v1.025260866	30.5686	144	1e-19	82.3
500	OM-RGC.v1.001822721	30.5676	489	4.4e-09	47.4
971	OM-RGC.v1.004231409	30.5633	368	0.82	20.3
2506	OM-RGC.v1.018511397	30.5629	186	5.6e-33	125.9
1299	OM-RGC.v1.006425817	30.5619	312	1.2e-50	183.9
1011	OM-RGC.v1.004512115	30.5561	358	0.0016	29.1
861	OM-RGC.v1.003626894	30.5555	389	2.8e-71	251.7
1258	OM-RGC.v1.006121402	30.5504	318	2.2e-29	114.1
3074	OM-RGC.v1.027956240	30.5447	122	5.7e-10	50.3
1702	OM-RGC.v1.009729102	30.5442	261	0.61	20.7
2234	OM-RGC.v1.015535757	30.5438	206	0.11	23.1
356	OM-RGC.v1.001088046	30.5409	576	0.012	26.3
1992	OM-RGC.v1.012530051	30.5369	231	5.5e-17	73.4
786	OM-RGC.v1.003205621	30.5341	406	0.00012	32.9
824	OM-RGC.v1.003399842	30.5232	399	6.5e-52	188.1
2053	OM-RGC.v1.013275908	30.5227	224	3.6e-34	129.8
1073	OM-RGC.v1.004824206	30.5163	349	5.2e-77	270.5
93	OM-RGC.v1.000270711	30.5154	873	6.8e-83	289.9
2304	OM-RGC.v1.016192646	30.5109	201	7.7e-17	72.9
3116	OM-RGC.v1.029092112	30.5088	112	0.00011	32.9
1831	OM-RGC.v1.010729073	30.5066	249	0.027	25.1
1928	OM-RGC.v1.011789425	30.5036	238	6.4e-05	33.7
2689	OM-RGC.v1.020573684	30.5007	175	3.5e-09	47.7
309	OM-RGC.v1.000938680	30.4979	603	0.015	25.9
874	OM-RGC.v1.003711413	30.4953	385	0.038	24.6
1403	OM-RGC.v1.007380203	30.4932	295	4.1e-17	73.8
1682	OM-RGC.v1.009609543	30.4906	262	2.2e-06	38.6
2309	OM-RGC.v1.016243834	30.4801	200	3.6e-08	44.4
561	OM-RGC.v1.002250587	30.4799	457	2.9e-19	80.8
1555	OM-RGC.v1.008607573	30.4716	276	2.7e-41	153.2
1452	OM-RGC.v1.007853792	30.4704	288	1.9	19
91	OM-RGC.v1.000266530	30.4699	876	2.1e-86	301.4
2641	OM-RGC.v1.020112909	30.4621	178	6.7e-19	79.7
1939	OM-RGC.v1.011976964	30.4614	236	6.5e-07	40.3
1850	OM-RGC.v1.010889931	30.4605	248	2.9	18.4
1418	OM-RGC.v1.007520731	30.4562	293	8.8e-16	69.4
966	OM-RGC.v1.004198598	30.4555	369	2.7e-05	35
2820	OM-RGC.v1.022389210	30.4515	167	0.25	21.9
784	OM-RGC.v1.003200288	30.4489	406	0.015	25.9
2765	OM-RGC.v1.021648158	30.4472	170	2.8e-12	57.9
2614	OM-RGC.v1.019756164	30.447	179	0.64	20.6
3177	OM-RGC.v1.034224408	30.4458	75	0.027	25.1
1766	OM-RGC.v1.010141632	30.4447	256	2.6e-09	48.1
3163	OM-RGC.v1.032513734	30.443	88	2.1e-06	38.6
1367	OM-RGC.v1.007010543	30.4423	301	1.5e-37	140.9
2347	OM-RGC.v1.016703712	30.4319	198	2.2	18.8
2634	OM-RGC.v1.020011692	30.4284	178	5.9e-38	142.2
3180	OM-RGC.v1.034529933	30.4206	73	0.039	24.6
1304	OM-RGC.v1.006485386	30.4193	311	0.013	26.1
1811	OM-RGC.v1.010490802	30.4167	252	3.1e-06	38.1
1983	OM-RGC.v1.012420307	30.4165	232	0.0027	28.4
3041	OM-RGC.v1.026650177	30.4096	132	1.6e-25	101.4
1858	OM-RGC.v1.010978180	30.4059	247	1.7e-65	232.7
1050	OM-RGC.v1.004749123	30.4037	351	2.7e-13	61.3
2098	OM-RGC.v1.013747586	30.4014	220	0.012	26.2
2864	OM-RGC.v1.023034828	30.4011	162	1.8	19.1
233	OM-RGC.v1.000509923	30.3971	730	1.6e-30	117.9
689	OM-RGC.v1.002732952	30.3896	429	1.7e-18	78.3
2193	OM-RGC.v1.014832813	30.3888	211	0.0086	26.7
2604	OM-RGC.v1.019605661	30.3768	180	2e-17	74.8
2684	OM-RGC.v1.020537053	30.3709	174	0.0038	27.9
616	OM-RGC.v1.002448515	30.37	444	1.1e-66	236.6
1620	OM-RGC.v1.009203549	30.3652	268	3.2e-05	34.7
3173	OM-RGC.v1.033705111	30.3619	79	0.0017	29
1681	OM-RGC.v1.009608118	30.3602	263	5.5e-08	43.8
1760	OM-RGC.v1.010125631	30.3602	257	7.1e-20	82.9
65	OM-RGC.v1.000149331	30.3565	1032	2.7e-82	287.9
3066	OM-RGC.v1.027781090	30.3543	124	1.5e-09	48.9
1903	OM-RGC.v1.011478581	30.3477	242	1.3e-58	210.1
1234	OM-RGC.v1.005918905	30.346	323	6.1e-21	86.4
2679	OM-RGC.v1.020477369	30.3413	176	1.4e-14	65.4
2435	OM-RGC.v1.017638984	30.3297	192	3.4e-07	41.2
2963	OM-RGC.v1.025041137	30.3272	145	0.47	21
789	OM-RGC.v1.003212715	30.3264	407	1.6e-27	108
23	OM-RGC.v1.000116002	30.3243	1099	2.9e-09	48
405	OM-RGC.v1.001318480	30.3238	542	4e-09	47.5
2073	OM-RGC.v1.013508783	30.3222	222	4.9e-22	90
3003	OM-RGC.v1.025764819	30.322	139	3.2	18.3
2913	OM-RGC.v1.024117764	30.3168	152	0.45	21.1
637	OM-RGC.v1.002556556	30.3142	439	1.1e-11	56
1130	OM-RGC.v1.005169464	30.3137	339	4.7e-21	86.7
1892	OM-RGC.v1.011311868	30.3134	244	8.9e-13	59.5
2778	OM-RGC.v1.021764059	30.3127	169	0.012	26.3
2659	OM-RGC.v1.020350303	30.3101	176	0.0021	28.8
1683	OM-RGC.v1.009609986	30.3044	262	4	18
2852	OM-RGC.v1.022803370	30.3028	163	5.8e-19	79.9
1156	OM-RGC.v1.005333896	30.2988	336	2.7e-14	64.5
884	OM-RGC.v1.003767529	30.2978	383	2.2	18.9
840	OM-RGC.v1.003468476	30.2941	395	0.038	24.6
2578	OM-RGC.v1.019299904	30.2924	182	7.6e-14	63.1
1308	OM-RGC.v1.006535972	30.2896	310	1e-25	102.1
1433	OM-RGC.v1.007686748	30.2883	291	5.4e-09	47.1
2230	OM-RGC.v1.015493879	30.2877	206	2.4e-12	58.1
3154	OM-RGC.v1.031546206	30.2812	95	3.5e-06	37.9
88	OM-RGC.v1.000265299	30.2763	877	1.1e-86	302.3
2379	OM-RGC.v1.017020525	30.2732	196	4.4e-18	77
2948	OM-RGC.v1.024787888	30.2725	148	2.4e-14	64.7
2538	OM-RGC.v1.018944396	30.2695	184	1.1e-23	95.4
470	OM-RGC.v1.001687245	30.2685	501	1.1	19.8
1901	OM-RGC.v1.011416247	30.2673	243	0.58	20.7
2358	OM-RGC.v1.016823518	30.2557	197	2.5e-46	169.8
2945	OM-RGC.v1.024740653	30.2555	147	0.059	24
1397	OM-RGC.v1.007308612	30.2418	296	1.7e-53	193.3
1971	OM-RGC.v1.012334072	30.2399	233	5.1e-11	53.8
742	OM-RGC.v1.002958143	30.2378	418	1.1e-11	55.9
1449	OM-RGC.v1.007842227	30.2363	288	3.5e-17	74
2651	OM-RGC.v1.020237661	30.2351	177	7.6e-27	105.8
2533	OM-RGC.v1.018828826	30.2283	185	6.3e-07	40.3
2920	OM-RGC.v1.024270301	30.2281	152	0.41	21.2
248	OM-RGC.v1.000575931	30.2209	704	1.7e-88	308.3
380	OM-RGC.v1.001222380	30.2205	555	1.9e-29	114.3
90	OM-RGC.v1.000265462	30.2198	877	5.4e-88	306.6
2247	OM-RGC.v1.015649460	30.2146	205	2.1e-12	58.3
1244	OM-RGC.v1.006004912	30.2079	321	1.9e-06	38.8
1667	OM-RGC.v1.009552182	30.2054	263	4.5e-05	34.3
490	OM-RGC.v1.001766688	30.202	493	4.3e-24	96.7
2361	OM-RGC.v1.016862763	30.2009	197	0.0041	27.8
1827	OM-RGC.v1.010668341	30.2002	250	5.4e-09	47.1
2109	OM-RGC.v1.013880788	30.1878	219	2.1	18.9
31	OM-RGC.v1.000127499	30.1862	1072	7.5e-83	289.7
3188	OM-RGC.v1.035608726	30.1781	66	4.6e-09	47.3
1163	OM-RGC.v1.005374183	30.1735	334	1.4	19.5
1279	OM-RGC.v1.006242963	30.1708	316	5.5e-48	175.2
2334	OM-RGC.v1.016545578	30.1703	199	0.00011	32.9
1943	OM-RGC.v1.012013328	30.1607	236	0.16	22.6
2228	OM-RGC.v1.015481087	30.159	206	3.8	18.1
242	OM-RGC.v1.000529159	30.1583	722	1.2e-30	118.2
1918	OM-RGC.v1.011679184	30.1472	239	1.2e-18	78.8
2232	OM-RGC.v1.015533486	30.1434	206	9.5e-17	72.6
2295	OM-RGC.v1.016086391	30.1382	202	0.87	20.2
1585	OM-RGC.v1.008946668	30.1368	272	7.9e-13	59.7
1958	OM-RGC.v1.012219875	30.1229	234	4.5e-43	159
1267	OM-RGC.v1.006168895	30.1193	317	8.2e-07	40
2372	OM-RGC.v1.016984445	30.1068	196	1.3e-10	52.4
2752	OM-RGC.v1.021468814	30.1056	171	4.2e-27	106.6
1841	OM-RGC.v1.010794099	30.1051	249	0.0006	30.6
656	OM-RGC.v1.002634739	30.1009	434	7e-08	43.5
443	OM-RGC.v1.001472227	30.1004	523	1.3e-21	88.6
2056	OM-RGC.v1.013346566	30.1001	224	9.1e-59	210.6
2570	OM-RGC.v1.019234820	30.0944	182	6.6e-25	99.4
2145	OM-RGC.v1.014316939	30.0899	214	9.6e-37	138.3
1226	OM-RGC.v1.005875218	30.0876	324	8.5	16.9
1185	OM-RGC.v1.005579369	30.0873	330	4.2e-34	129.6
2705	OM-RGC.v1.020844796	30.0824	174	3.4e-29	113.5
237	OM-RGC.v1.000518304	30.0725	726	0.19	22.4
2252	OM-RGC.v1.015673019	30.072	204	0.39	21.3
1634	OM-RGC.v1.009327137	30.0626	266	2.1e-06	38.6
2629	OM-RGC.v1.019969722	30.0625	178	2.4	18.7
710	OM-RGC.v1.002829870	30.0535	424	1.2e-64	229.9
1441	OM-RGC.v1.007761624	30.0455	288	1.3e-08	45.8
2676	OM-RGC.v1.020468330	30.0391	176	1.6e-24	98.1
2802	OM-RGC.v1.022147177	30.0379	168	3e-28	110.4
1755	OM-RGC.v1.010050244	30.0351	257	0.0053	27.5
1990	OM-RGC.v1.012497459	30.0349	232	2.2e-10	51.7
1961	OM-RGC.v1.012266616	30.0334	234	1.7e-41	153.9
1707	OM-RGC.v1.009753919	30.0325	261	5.2	17.6
1115	OM-RGC.v1.005076208	30.0294	342	1.2e-30	118.2
1568	OM-RGC.v1.008749065	30.0181	274	2.7	18.5
1026	OM-RGC.v1.004604334	30.0146	356	6e-58	207.9
111	OM-RGC.v1.000292014	30.0141	855	1.9e-84	295
3165	OM-RGC.v1.032772570	30.0058	86	7.4	17.1
2511	OM-RGC.v1.018563072	30.0053	186	1e-14	65.9
3174	OM-RGC.v1.033965728	30.0022	78	3.5	18.2
2006	OM-RGC.v1.012767915	29.9987	228	2.3e-22	91
206	OM-RGC.v1.000378349	29.9937	797	2.4e-83	291.3
1985	OM-RGC.v1.012455032	29.9911	231	1.2e-08	45.9
453	OM-RGC.v1.001574269	29.9874	512	2.4e-66	235.5
1454	OM-RGC.v1.007870110	29.9854	288	2.7	18.6
499	OM-RGC.v1.001818914	29.9852	489	1.7e-10	52
3112	OM-RGC.v1.028970508	29.9845	113	1.1	19.8
1045	OM-RGC.v1.004724372	29.9755	352	5.9e-26	102.8
2955	OM-RGC.v1.024941316	29.9746	146	1.3e-25	101.7
1991	OM-RGC.v1.012525859	29.9734	230	5.1e-33	126
2975	OM-RGC.v1.025320176	29.971	143	4.1e-11	54.1
2245	OM-RGC.v1.015600205	29.9708	205	1.1e-25	102
2268	OM-RGC.v1.015842304	29.9597	204	4.4e-20	83.6
2942	OM-RGC.v1.024724860	29.959	147	1.6	19.3
116	OM-RGC.v1.000296788	29.9587	851	3e-87	304.2
846	OM-RGC.v1.003532713	29.9576	392	8.1e-30	115.5
2301	OM-RGC.v1.016160383	29.9512	201	1.2e-37	141.2
2124	OM-RGC.v1.014044510	29.945	218	6e-20	83.1
1589	OM-RGC.v1.008954311	29.9443	272	1.4e-14	65.5
2254	OM-RGC.v1.015679907	29.9417	205	1.7e-35	134.2
1229	OM-RGC.v1.005895857	29.9407	322	3.4e-07	41.2
745	OM-RGC.v1.002978503	29.9387	417	9.9e-09	46.3
1355	OM-RGC.v1.006937960	29.937	303	0.18	22.4
3085	OM-RGC.v1.028130535	29.9356	121	1.3	19.5
1594	OM-RGC.v1.008997233	29.9337	270	2.2e-15	68.1
2164	OM-RGC.v1.014545756	29.931	213	3.9e-07	41
2933	OM-RGC.v1.024579394	29.9242	148	2.6e-08	44.9
2932	OM-RGC.v1.024565915	29.9226	148	8.8e-13	59.6
259	OM-RGC.v1.000651195	29.9173	677	1.1	19.9
2468	OM-RGC.v1.018028498	29.9169	189	1.3e-17	75.4
1765	OM-RGC.v1.010140544	29.9159	256	1.9e-09	48.6
585	OM-RGC.v1.002387002	29.9152	449	1.9	19
3181	OM-RGC.v1.034531274	29.9147	74	0.0034	28.1
1022	OM-RGC.v1.004576475	29.9133	357	5.9e-65	230.9
1840	OM-RGC.v1.010792767	29.9091	249	4.4e-06	37.6
1886	OM-RGC.v1.011248670	29.9079	243	5.2e-19	80
3053	OM-RGC.v1.026925548	29.9069	130	0.0055	27.4
3141	OM-RGC.v1.030575258	29.9034	101	0.21	22.2
1434	OM-RGC.v1.007693135	29.9008	289	1.1e-58	210.3
247	OM-RGC.v1.000556569	29.8972	711	4.8e-12	57.2
1561	OM-RGC.v1.008664697	29.8944	276	5e-36	135.9
2413	OM-RGC.v1.017370248	29.8883	193	0.062	23.9
2135	OM-RGC.v1.014195341	29.8831	216	1.4e-29	114.7
414	OM-RGC.v1.001345211	29.8817	538	0.024	25.3
2183	OM-RGC.v1.014713041	29.881	211	1.2e-07	42.7
1410	OM-RGC.v1.007454120	29.8809	294	0.0011	29.7
1673	OM-RGC.v1.009571564	29.8764	264	1.7e-09	48.8
1502	OM-RGC.v1.008167258	29.8734	282	2.3e-32	123.9
1444	OM-RGC.v1.007778154	29.8732	289	2e-26	104.4
1911	OM-RGC.v1.011633298	29.8726	240	1.4e-25	101.6
2036	OM-RGC.v1.013047424	29.8703	226	1.1e-38	144.7
1718	OM-RGC.v1.009799668	29.8698	260	1.8e-06	38.8
75	OM-RGC.v1.000193307	29.8687	958	3.2e-82	287.7
1797	OM-RGC.v1.010443346	29.8675	252	1.1e-06	39.5
260	OM-RGC.v1.000658968	29.8674	676	1.1e-19	82.2
2097	OM-RGC.v1.013738890	29.862	220	1.2e-19	82.1
1230	OM-RGC.v1.005895981	29.8615	323	9.7e-33	125.1
2907	OM-RGC.v1.024063095	29.8582	152	1.3e-14	65.5
488	OM-RGC.v1.001753401	29.8538	495	7.5e-60	214.2
359	OM-RGC.v1.001109167	29.8537	573	4.5e-28	109.8
2551	OM-RGC.v1.019097174	29.8518	183	2.5e-19	81
1466	OM-RGC.v1.007919494	29.8516	286	6.9e-49	178.2
2153	OM-RGC.v1.014385317	29.8511	215	2.2e-18	78
2014	OM-RGC.v1.012811179	29.8509	228	7.5e-17	72.9
2941	OM-RGC.v1.024709339	29.8502	147	0.0083	26.8
2041	OM-RGC.v1.013106728	29.8471	226	1.3e-18	78.7
3004	OM-RGC.v1.025766932	29.8426	140	0.0034	28.1
1902	OM-RGC.v1.011436016	29.837	242	0.0062	27.2
126	OM-RGC.v1.000300661	29.8363	848	1.1e-85	299
3031	OM-RGC.v1.026456321	29.8268	133	2.3e-07	41.8
2728	OM-RGC.v1.021119341	29.8263	173	7e-19	79.6
1171	OM-RGC.v1.005452861	29.8164	332	3.8e-47	172.4
2704	OM-RGC.v1.020843941	29.8162	174	2.6e-07	41.6
2471	OM-RGC.v1.018087792	29.8159	189	2.4e-22	91
2603	OM-RGC.v1.019601832	29.8058	180	1.9e-22	91.3
383	OM-RGC.v1.001227699	29.8055	555	2e-29	114.2
813	OM-RGC.v1.003372281	29.8034	400	2.7e-15	67.8
266	OM-RGC.v1.000669278	29.7994	672	4.9e-14	63.7
1551	OM-RGC.v1.008581133	29.792	276	7.4e-44	161.6
2946	OM-RGC.v1.024748914	29.792	147	0.013	26.2
1687	OM-RGC.v1.009636987	29.7908	262	6.8e-09	46.8
433	OM-RGC.v1.001437421	29.7863	527	6.2e-22	89.6
1467	OM-RGC.v1.007921423	29.7727	287	2.6e-22	90.9
801	OM-RGC.v1.003280976	29.771	404	3e-61	218.8
2586	OM-RGC.v1.019448832	29.7684	181	4.4e-12	57.3
748	OM-RGC.v1.003003529	29.7667	416	5.3e-78	273.8
1289	OM-RGC.v1.006361456	29.7646	313	1.6e-21	88.3
439	OM-RGC.v1.001458074	29.763	524	5.5e-09	47.1
2558	OM-RGC.v1.019151116	29.763	182	2.5e-09	48.2
598	OM-RGC.v1.002418828	29.7601	447	3.4e-26	103.6
685	OM-RGC.v1.002724962	29.7584	429	0.77	20.3
315	OM-RGC.v1.000955469	29.753	600	3.8e-18	77.2
1708	OM-RGC.v1.009754392	29.7461	261	6.9e-44	161.7
2611	OM-RGC.v1.019693087	29.7438	180	1.3e-07	42.6
1548	OM-RGC.v1.008573647	29.7426	276	4.8	17.7
3148	OM-RGC.v1.030920814	29.7426	98	8.5e-12	56.3
3126	OM-RGC.v1.029342728	29.7397	112	0.012	26.3
415	OM-RGC.v1.001347746	29.7388	538	1.7e-24	98.1
1465	OM-RGC.v1.007909570	29.7357	287	1.9e-27	107.7
2850	OM-RGC.v1.022740650	29.7317	164	2.6	18.6
2681	OM-RGC.v1.020507396	29.7273	176	1.6e-31	121.1
3159	OM-RGC.v1.032175449	29.7268	90	1e-06	39.6
1211	OM-RGC.v1.005761044	29.7232	326	3.8e-19	80.5
2982	OM-RGC.v1.025511550	29.7225	142	0.00026	31.8
56	OM-RGC.v1.000139072	29.7154	1049	8.3e-86	299.4
1571	OM-RGC.v1.008770647	29.7144	273	6.9e-42	155.2
2800	OM-RGC.v1.022105219	29.7107	168	3e-17	74.2
3164	OM-RGC.v1.032701186	29.709	86	0.24	22
2535	OM-RGC.v1.018901976	29.7079	184	1.5e-08	45.7
1727	OM-RGC.v1.009877635	29.7062	259	1.7e-13	61.9
1773	OM-RGC.v1.010200722	29.6904	256	4e-26	103.4
124	OM-RGC.v1.000300658	29.6842	848	6.1e-84	293.3
1227	OM-RGC.v1.005878547	29.6823	324	9.7e-25	98.8
2627	OM-RGC.v1.019958549	29.6755	178	4e-24	96.8
1679	OM-RGC.v1.009596066	29.6748	262	4.6e-08	44.1
850	OM-RGC.v1.003578175	29.6716	391	3.9e-81	284.1
2143	OM-RGC.v1.014300017	29.6693	215	0.63	20.6
2569	OM-RGC.v1.019228951	29.6638	182	3.6e-11	54.3
1509	OM-RGC.v1.008219033	29.6625	282	2.8e-31	120.3
938	OM-RGC.v1.004031365	29.6624	375	1.2e-10	52.6
799	OM-RGC.v1.003274395	29.6615	404	0.00035	31.3
411	OM-RGC.v1.001339947	29.6606	539	2.2e-33	127.3
3061	OM-RGC.v1.027560861	29.6605	125	0.00017	32.4
2843	OM-RGC.v1.022686362	29.6594	165	1.3e-08	45.9
887	OM-RGC.v1.003770178	29.658	383	1.9e-64	229.3
1140	OM-RGC.v1.005226511	29.6577	339	9.5e-22	89
580	OM-RGC.v1.002370490	29.6566	450	0.61	20.7
1715	OM-RGC.v1.009783147	29.6549	261	0.1	23.2
2840	OM-RGC.v1.022639542	29.6508	164	6.9e-06	36.9
3193	OM-RGC.v1.036437321	29.6497	61	3.3	18.3
1786	OM-RGC.v1.010311053	29.6452	254	1e-18	79.1
1311	OM-RGC.v1.006563871	29.6428	309	1.4e-07	42.5
2037	OM-RGC.v1.013055373	29.6369	226	0.00047	30.9
2791	OM-RGC.v1.021946689	29.636	169	2.1e-17	74.7
529	OM-RGC.v1.002007099	29.6346	473	4.9	17.7
2195	OM-RGC.v1.014894770	29.6322	211	0.011	26.4
852	OM-RGC.v1.003578629	29.631	391	4.5e-68	241.2
122	OM-RGC.v1.000300563	29.6308	848	5.9e-84	293.3
3139	OM-RGC.v1.030306762	29.6268	104	0.068	23.8
413	OM-RGC.v1.001344607	29.6199	538	0.033	24.8
1217	OM-RGC.v1.005808475	29.614	325	9.9e-12	56.1
2710	OM-RGC.v1.020873155	29.6104	174	3.8e-33	126.5
2191	OM-RGC.v1.014812919	29.608	211	0.00011	32.9
2448	OM-RGC.v1.017785604	29.6078	190	1e-17	75.8
3080	OM-RGC.v1.028075013	29.6071	122	0.0031	28.2
61	OM-RGC.v1.000141523	29.6061	1045	6.2e-81	283.4
1334	OM-RGC.v1.006728230	29.6057	306	1.3e-33	128
324	OM-RGC.v1.000998426	29.6047	592	0.0073	27
1476	OM-RGC.v1.007965847	29.6028	286	1.7e-18	78.4
2794	OM-RGC.v1.021993164	29.601	168	1.2e-24	98.5
2854	OM-RGC.v1.022843700	29.5976	163	2e-09	48.5
2559	OM-RGC.v1.019154354	29.5974	183	4.3e-40	149.3
141	OM-RGC.v1.000304228	29.5967	845	4.8e-86	300.2
1968	OM-RGC.v1.012296088	29.5958	234	0.00012	32.9
551	OM-RGC.v1.002149679	29.5951	463	4.5e-30	116.3
1478	OM-RGC.v1.008010107	29.5948	286	6.9e-22	89.5
818	OM-RGC.v1.003384372	29.5941	398	0.0019	28.9
2492	OM-RGC.v1.018368955	29.5939	187	2.1e-06	38.6
3078	OM-RGC.v1.028017570	29.5936	122	1.2e-09	49.3
2162	OM-RGC.v1.014494525	29.5816	214	1.7e-41	153.9
630	OM-RGC.v1.002493079	29.5799	442	8.7e-23	92.4
1711	OM-RGC.v1.009762691	29.5782	260	1.2e-09	49.2
1701	OM-RGC.v1.009715890	29.5752	261	1.1e-65	233.3
1899	OM-RGC.v1.011404658	29.573	243	6.3e-10	50.2
110	OM-RGC.v1.000289652	29.5672	857	9.6e-85	295.9
2753	OM-RGC.v1.021478399	29.5624	171	1.5e-42	157.3
2819	OM-RGC.v1.022368071	29.5612	167	0.00049	30.8
719	OM-RGC.v1.002861827	29.5555	423	2.2e-59	212.6
573	OM-RGC.v1.002324572	29.5522	452	9.1e-18	75.9
209	OM-RGC.v1.000390071	29.5513	791	6.1e-78	273.6
1847	OM-RGC.v1.010857589	29.5509	249	7.1e-37	138.7
2000	OM-RGC.v1.012663727	29.547	230	2.5e-05	35.1
1166	OM-RGC.v1.005411487	29.5435	334	2e-27	107.7
392	OM-RGC.v1.001282644	29.5426	548	7.3e-22	89.4
1720	OM-RGC.v1.009807957	29.5393	261	1.2e-54	197
549	OM-RGC.v1.002140137	29.5364	465	1.4e-20	85.2
2795	OM-RGC.v1.022007658	29.5354	168	5.8e-14	63.5
2992	OM-RGC.v1.025698607	29.5302	140	5.5	17.5
94	OM-RGC.v1.000272585	29.5277	871	1.4e-84	295.4
546	OM-RGC.v1.002120459	29.5236	465	4.6e-68	241.1
958	OM-RGC.v1.004166265	29.5227	369	1.4e-29	114.7
1767	OM-RGC.v1.010152032	29.5213	257	7.2e-07	40.1
2981	OM-RGC.v1.025432990	29.5185	141	4.6e-10	50.6
1678	OM-RGC.v1.009591216	29.5168	263	2.4e-62	222.3
290	OM-RGC.v1.000823352	29.5156	630	5.9e-17	73.3
2123	OM-RGC.v1.014044506	29.5144	218	1.9e-19	81.5
2032	OM-RGC.v1.013018679	29.5127	227	7.1e-44	161.7
2658	OM-RGC.v1.020347723	29.5104	176	3.5e-12	57.6
2931	OM-RGC.v1.024554323	29.5071	150	0.00041	31.1
1324	OM-RGC.v1.006650175	29.5066	307	0.65	20.6
2045	OM-RGC.v1.013132674	29.5057	226	2.1e-26	104.3
1965	OM-RGC.v1.012271036	29.4976	234	1.8e-14	65.1
119	OM-RGC.v1.000299256	29.4969	849	1.5e-84	295.3
11	OM-RGC.v1.000096104	29.4957	1153	3.6e-21	87.1
199	OM-RGC.v1.000367597	29.4945	803	1.1e-84	295.7
2790	OM-RGC.v1.021941984	29.4865	168	2.6e-13	61.3
2391	OM-RGC.v1.017128760	29.4861	195	1.7e-49	180.1
774	OM-RGC.v1.003152557	29.4853	408	2.1e-08	45.2
567	OM-RGC.v1.002299130	29.4851	453	6.4e-67	237.4
1661	OM-RGC.v1.009488517	29.4844	264	3.2e-13	61
2724	OM-RGC.v1.021070505	29.4844	173	2.6e-09	48.2
562	OM-RGC.v1.002265307	29.4728	455	3e-08	44.7
49	OM-RGC.v1.000136788	29.4723	1053	2.1e-82	288.3
2509	OM-RGC.v1.018550217	29.4711	186	2.1e-08	45.2
2977	OM-RGC.v1.025337872	29.4688	143	0.0021	28.8
1027	OM-RGC.v1.004612719	29.4683	355	5.5e-44	162.1
3172	OM-RGC.v1.033503143	29.4673	81	1.3	19.6
2922	OM-RGC.v1.024321892	29.4664	150	1.7e-14	65.2
525	OM-RGC.v1.001974251	29.452	476	3.3e-81	284.3
1094	OM-RGC.v1.004930777	29.452	346	0.45	21.1
1530	OM-RGC.v1.008385488	29.4465	280	7e-18	76.3
310	OM-RGC.v1.000939149	29.4437	603	1.3e-16	72.2
1699	OM-RGC.v1.009701047	29.443	261	1.6e-14	65.3
3167	OM-RGC.v1.033147334	29.4423	82	0.00094	29.9
927	OM-RGC.v1.003963070	29.4395	377	6.7e-30	115.8
1632	OM-RGC.v1.009304651	29.4392	267	3.1e-15	67.6
352	OM-RGC.v1.001083178	29.4374	578	2.1e-28	110.9
1834	OM-RGC.v1.010745363	29.4355	250	3.4	18.2
63	OM-RGC.v1.000143305	29.4246	1042	2.1e-81	285
1352	OM-RGC.v1.006892018	29.422	304	4.6e-06	37.5
1373	OM-RGC.v1.007089677	29.4182	299	0.75	20.4
2503	OM-RGC.v1.018472231	29.4167	187	5.4e-34	129.2
3015	OM-RGC.v1.025999682	29.4146	137	0.046	24.4
3127	OM-RGC.v1.029418101	29.4132	111	6.1e-08	43.7
1350	OM-RGC.v1.006879389	29.4097	304	7.4e-61	217.5
2680	OM-RGC.v1.020493698	29.4092	176	2.5e-21	87.7
3069	OM-RGC.v1.027883790	29.4073	123	0.3	21.7
3192	OM-RGC.v1.036311351	29.4057	61	3e-06	38.1
2253	OM-RGC.v1.015676063	29.4052	205	1.7	19.2
2305	OM-RGC.v1.016208991	29.3986	201	0.001	29.7
1876	OM-RGC.v1.011153759	29.3981	245	1.6e-21	88.3
2751	OM-RGC.v1.021459082	29.3948	171	4.6e-28	109.8
1719	OM-RGC.v1.009799688	29.3929	260	7.4e-08	43.4
430	OM-RGC.v1.001428335	29.3917	528	8.6e-44	161.4
1978	OM-RGC.v1.012372641	29.3901	233	1.1e-30	118.4
1975	OM-RGC.v1.012364039	29.3898	233	1.5e-19	81.8
3136	OM-RGC.v1.030151342	29.3891	105	1.8e-07	42.1
3111	OM-RGC.v1.028951112	29.3889	115	0.011	26.4
103	OM-RGC.v1.000279592	29.3856	865	1.2e-30	118.3
3071	OM-RGC.v1.027905871	29.3846	122	9.7e-06	36.4
193	OM-RGC.v1.000355915	29.3718	809	8.7e-31	118.7
3065	OM-RGC.v1.027773147	29.3699	124	0.067	23.8
54	OM-RGC.v1.000138506	29.3629	1050	1.7e-69	245.9
2708	OM-RGC.v1.020868494	29.3621	174	0.0013	29.4
2719	OM-RGC.v1.021033478	29.3581	172	1.6e-05	35.7
362	OM-RGC.v1.001132006	29.3577	569	1e-09	49.5
3001	OM-RGC.v1.025757759	29.3567	139	1.1e-07	42.8
1317	OM-RGC.v1.006598343	29.3565	309	4.3e-68	241.2
1792	OM-RGC.v1.010387701	29.3522	254	2.2e-37	140.4
515	OM-RGC.v1.001909735	29.3449	481	0.0026	28.5
1685	OM-RGC.v1.009622146	29.3449	263	1.4e-48	177.1
115	OM-RGC.v1.000296688	29.3444	851	2.2e-85	298
2756	OM-RGC.v1.021507776	29.3428	171	7.4e-23	92.7
2330	OM-RGC.v1.016510333	29.3408	199	6.5e-36	135.5
3099	OM-RGC.v1.028529188	29.3364	117	2.3e-18	77.9
608	OM-RGC.v1.002432600	29.3335	445	6.1e-27	106.1
236	OM-RGC.v1.000517174	29.3316	727	6.6e-28	109.2
4	OM-RGC.v1.000049758	29.3307	1393	7.8e-51	184.6
2082	OM-RGC.v1.013603683	29.3305	220	1.1e-37	141.4
302	OM-RGC.v1.000909811	29.3288	609	6.3e-29	112.6
1776	OM-RGC.v1.010224988	29.3255	256	9.7e-09	46.3
2483	OM-RGC.v1.018281671	29.3181	188	7.2e-19	79.6
2352	OM-RGC.v1.016744594	29.3163	197	5.5e-20	83.2
832	OM-RGC.v1.003440090	29.3137	397	0.2	22.2
2327	OM-RGC.v1.016422036	29.3118	199	0.4	21.3
2523	OM-RGC.v1.018735516	29.3099	185	7.8e-19	79.4
3115	OM-RGC.v1.029059252	29.308	113	1.9e-14	65
1871	OM-RGC.v1.011074837	29.3071	245	8.6e-15	66.2
1462	OM-RGC.v1.007894619	29.3044	287	6.3e-25	99.5
2779	OM-RGC.v1.021799820	29.3042	169	5.9e-08	43.7
2954	OM-RGC.v1.024885638	29.2947	146	5.4e-17	73.4
152	OM-RGC.v1.000319459	29.2905	833	1.9e-88	308.1
2339	OM-RGC.v1.016605810	29.2815	198	3.4	18.2
2836	OM-RGC.v1.022603478	29.2772	166	9.8e-28	108.7
2934	OM-RGC.v1.024627613	29.274	148	0.037	24.6
2426	OM-RGC.v1.017524361	29.2713	192	1.7e-24	98.1
2654	OM-RGC.v1.020295516	29.2706	177	2.6e-14	64.6
1654	OM-RGC.v1.009433056	29.2699	264	6.3e-14	63.3
2150	OM-RGC.v1.014373774	29.265	215	4.4e-09	47.4
1498	OM-RGC.v1.008152683	29.2647	282	0.098	23.3
2718	OM-RGC.v1.020948670	29.2626	173	1.6e-14	65.3
2583	OM-RGC.v1.019421331	29.2607	181	1.3e-21	88.6
523	OM-RGC.v1.001960577	29.251	478	3.3e-10	51.1
3166	OM-RGC.v1.032905514	29.229	85	0.031	24.9
155	OM-RGC.v1.000334112	29.2286	823	3.4e-85	297.4
2687	OM-RGC.v1.020564977	29.2264	175	6e-16	70
2061	OM-RGC.v1.013411050	29.226	223	6.9	17.2
2337	OM-RGC.v1.016562697	29.2221	199	2e-08	45.3
1323	OM-RGC.v1.006649700	29.2202	307	0.00079	30.2
1931	OM-RGC.v1.011831758	29.2184	238	1.2e-16	72.2
2575	OM-RGC.v1.019261012	29.2176	181	4.2e-19	80.3
2599	OM-RGC.v1.019564466	29.2163	181	8.5e-13	59.6
2927	OM-RGC.v1.024391410	29.2131	150	4.3e-27	106.6
28	OM-RGC.v1.000120897	29.2122	1087	6.2e-66	234.2
342	OM-RGC.v1.001045985	29.2103	583	7.9e-32	122.1
2673	OM-RGC.v1.020457898	29.2087	176	2.2e-14	64.8
2803	OM-RGC.v1.022164513	29.2053	168	1.7e-26	104.6
1165	OM-RGC.v1.005402453	29.203	335	9.2e-12	56.2
2809	OM-RGC.v1.022223890	29.2021	167	9.5e-38	141.6
1291	OM-RGC.v1.006366407	29.2014	313	3.8e-26	103.5
2291	OM-RGC.v1.016062886	29.2013	202	4.5e-30	116.4
2459	OM-RGC.v1.017932497	29.1985	190	1e-30	118.5
2366	OM-RGC.v1.016917079	29.1968	196	1.2e-14	65.7
1793	OM-RGC.v1.010388391	29.1952	254	6e-25	99.5
2482	OM-RGC.v1.018279142	29.1916	188	0.24	22
1240	OM-RGC.v1.005969186	29.1893	321	1.1e-20	85.6
1557	OM-RGC.v1.008626395	29.1884	276	1.3e-40	151
2515	OM-RGC.v1.018620218	29.1812	186	1.3e-06	39.3
341	OM-RGC.v1.001042763	29.1791	584	1.3e-18	78.7
2030	OM-RGC.v1.012995818	29.1782	226	6.3e-45	165.2
2039	OM-RGC.v1.013069023	29.1754	226	1.6e-37	140.8
532	OM-RGC.v1.002053006	29.1722	470	1.6e-22	91.6
817	OM-RGC.v1.003379851	29.1718	398	0.3	21.7
2089	OM-RGC.v1.013658864	29.1716	221	0.045	24.4
489	OM-RGC.v1.001760552	29.1519	493	3.9e-30	116.5
1431	OM-RGC.v1.007680702	29.1496	291	3.7e-31	119.9
706	OM-RGC.v1.002820350	29.1477	424	8.6e-65	230.4
1964	OM-RGC.v1.012269885	29.1446	234	1e-53	194
2764	OM-RGC.v1.021647610	29.1372	170	4.1e-39	146
3005	OM-RGC.v1.025785696	29.1354	139	0.0089	26.7
558	OM-RGC.v1.002233813	29.1352	457	0.072	23.7
2013	OM-RGC.v1.012806011	29.1351	229	2e-19	81.4
2587	OM-RGC.v1.019472343	29.1349	181	1.2e-16	72.3
2691	OM-RGC.v1.020581560	29.1292	175	5.6e-05	33.9
505	OM-RGC.v1.001856073	29.1262	486	1.6e-30	117.9
2898	OM-RGC.v1.023873656	29.1254	154	9.7e-05	33.1
570	OM-RGC.v1.002310814	29.124	452	1.2e-65	233.2
2371	OM-RGC.v1.016975736	29.1228	196	1.6e-09	48.8
1922	OM-RGC.v1.011698811	29.1203	239	0.00084	30.1
1615	OM-RGC.v1.009168972	29.1167	268	6.6e-09	46.8
142	OM-RGC.v1.000304479	29.1129	845	9e-86	299.3
2547	OM-RGC.v1.019024597	29.1098	183	1.6e-10	52.1
1539	OM-RGC.v1.008449720	29.1046	279	1.9	19
2355	OM-RGC.v1.016773232	29.103	196	6.7e-24	96.1
1822	OM-RGC.v1.010634342	29.1023	251	9.7e-16	69.3
2714	OM-RGC.v1.020912094	29.1023	174	0.014	26
240	OM-RGC.v1.000522146	29.102	724	2.5e-07	41.6
491	OM-RGC.v1.001780122	29.0982	491	2.3	18.8
2318	OM-RGC.v1.016321023	29.0971	200	2.1e-17	74.8
275	OM-RGC.v1.000751298	29.0947	647	4.6e-41	152.5
3160	OM-RGC.v1.032199231	29.0912	89	0.35	21.4
53	OM-RGC.v1.000137895	29.0886	1051	8.2e-84	292.9
377	OM-RGC.v1.001196590	29.0874	559	3e-16	71
2908	OM-RGC.v1.024081266	29.0836	153	4.4e-07	40.8
2307	OM-RGC.v1.016229405	29.0808	201	6.1e-31	119.2
2893	OM-RGC.v1.023693507	29.0748	156	8.6e-13	59.6
679	OM-RGC.v1.002719319	29.0696	429	3.3e-66	235.1
1618	OM-RGC.v1.009176221	29.0646	269	6.6	17.3
1268	OM-RGC.v1.006179695	29.0623	317	5e-60	214.8
311	OM-RGC.v1.000940561	29.0614	603	3.7e-19	80.5
1970	OM-RGC.v1.012330393	29.0555	232	0.00033	31.4
1893	OM-RGC.v1.011330325	29.0495	244	5.5e-40	148.9
483	OM-RGC.v1.001730117	29.0488	496	2.4e-28	110.7
2656	OM-RGC.v1.020309636	29.0479	177	3.7e-05	34.5
2812	OM-RGC.v1.022238030	29.047	167	1.2e-20	85.4
1176	OM-RGC.v1.005516405	29.0465	332	1.2e-21	88.7
215	OM-RGC.v1.000416537	29.0464	775	7e-29	112.4
1587	OM-RGC.v1.008951279	29.0455	271	5.1e-06	37.4
395	OM-RGC.v1.001295170	29.0451	546	8.5e-24	95.7
1974	OM-RGC.v1.012363541	29.0413	233	2.4e-31	120.5
2217	OM-RGC.v1.015342877	29.0389	207	0.00082	30.1
57	OM-RGC.v1.000139631	29.0346	1048	5.8e-83	290.1
2288	OM-RGC.v1.016044210	29.0318	202	2e-44	163.5
1635	OM-RGC.v1.009330022	29.0285	267	4.9e-36	135.9
2660	OM-RGC.v1.020355358	29.0275	176	7.5e-27	105.8
1937	OM-RGC.v1.011930254	29.0256	236	2e-08	45.2
2744	OM-RGC.v1.021328059	29.0247	172	8e-05	33.4
271	OM-RGC.v1.000690170	29.0228	665	5.9e-24	96.3
3117	OM-RGC.v1.029139987	29.0096	113	0.045	24.4
605	OM-RGC.v1.002429649	29.0082	445	1.1e-65	233.3
2631	OM-RGC.v1.019991065	29.0051	178	1.7e-16	71.7
865	OM-RGC.v1.003675553	29.0041	388	1.9e-96	334.3
952	OM-RGC.v1.004123831	29.0041	370	1.8e-23	94.7
2311	OM-RGC.v1.016273125	28.9997	201	1.3e-36	137.8
326	OM-RGC.v1.001003447	28.9989	591	9.7e-33	125.1
978	OM-RGC.v1.004276969	28.9954	366	1.6e-32	124.4
269	OM-RGC.v1.000674684	28.9887	670	1.3e-25	101.7
1252	OM-RGC.v1.006064396	28.9824	319	3.2e-37	139.8
2742	OM-RGC.v1.021307062	28.9772	171	6.8e-08	43.5
2403	OM-RGC.v1.017270453	28.9755	194	5.6e-38	142.3
198	OM-RGC.v1.000366996	28.975	803	1.1e-36	138.1
2534	OM-RGC.v1.018876009	28.975	184	7.5e-25	99.2
389	OM-RGC.v1.001261672	28.9741	550	5.5e-31	119.4
2960	OM-RGC.v1.025032094	28.9712	145	0.11	23.1
3035	OM-RGC.v1.026592862	28.966	133	1.4e-06	39.2
1095	OM-RGC.v1.004936481	28.9625	346	1.1e-06	39.5
2178	OM-RGC.v1.014693008	28.9576	212	4.1e-05	34.4
1260	OM-RGC.v1.006122992	28.9561	318	1e-05	36.4
1812	OM-RGC.v1.010498402	28.953	252	4e-08	44.3
288	OM-RGC.v1.000811477	28.9455	632	4.6e-20	83.5
1875	OM-RGC.v1.011137746	28.9441	246	1.7e-05	35.6
0	OM-RGC.v1.000010369	28.9439	2288	2.6e-66	235.4
622	OM-RGC.v1.002479049	28.9438	443	1.1e-07	42.8
2373	OM-RGC.v1.016990039	28.9419	196	1.3e-28	111.6
797	OM-RGC.v1.003256449	28.936	404	5e-05	34.1
1080	OM-RGC.v1.004849498	28.9349	348	0.0031	28.2
1607	OM-RGC.v1.009133385	28.9346	268	1.2	19.8
2717	OM-RGC.v1.020937980	28.9337	173	7.9e-16	69.6
3007	OM-RGC.v1.025816349	28.932	138	0.0034	28.1
1914	OM-RGC.v1.011667739	28.9318	240	8.1e-29	112.2
2139	OM-RGC.v1.014218075	28.9318	216	2.3e-26	104.2
2005	OM-RGC.v1.012742957	28.9313	229	1.8e-20	84.8
1392	OM-RGC.v1.007268404	28.9306	297	0.19	22.4
1599	OM-RGC.v1.009042192	28.9299	271	6.1e-24	96.2
2464	OM-RGC.v1.017989798	28.929	190	1.1e-10	52.6
3182	OM-RGC.v1.034617932	28.9242	72	1.4e-10	52.3
1731	OM-RGC.v1.009888538	28.9221	260	1.9e-37	140.5
1973	OM-RGC.v1.012363433	28.9204	233	1.1e-54	197.2
772	OM-RGC.v1.003132842	28.92	409	1.6e-22	91.6
2434	OM-RGC.v1.017634522	28.9192	192	4.5e-35	132.8
2201	OM-RGC.v1.015030612	28.9171	210	6.6e-16	69.8
92	OM-RGC.v1.000266538	28.914	876	1.6e-86	301.8
1336	OM-RGC.v1.006751873	28.9114	306	8.5e-55	197.6
2100	OM-RGC.v1.013752362	28.9081	220	4.7e-18	76.9
869	OM-RGC.v1.003688553	28.9041	386	5.3	17.6
1447	OM-RGC.v1.007826546	28.9003	288	0.00044	31
156	OM-RGC.v1.000335531	28.8998	822	4.8e-86	300.2
424	OM-RGC.v1.001399049	28.8991	532	2.8e-61	218.9
961	OM-RGC.v1.004184735	28.8942	368	6	17.4
80	OM-RGC.v1.000212872	28.8923	934	0.029	25
602	OM-RGC.v1.002423081	28.8767	446	6.4e-20	83
2415	OM-RGC.v1.017375901	28.875	193	5.7e-05	33.9
2090	OM-RGC.v1.013660417	28.8715	221	7.4e-19	79.5
43	OM-RGC.v1.000135695	28.862	1055	1.1e-82	289.2
305	OM-RGC.v1.000922059	28.8609	607	6.3e-13	60
1438	OM-RGC.v1.007742443	28.8573	290	6.5e-19	79.7
2338	OM-RGC.v1.016591533	28.8531	197	3.1e-25	100.5
2520	OM-RGC.v1.018705292	28.8526	185	0.00024	31.8
1839	OM-RGC.v1.010778534	28.8504	249	3.1e-11	54.5
1602	OM-RGC.v1.009101123	28.8497	270	6e-23	93
1916	OM-RGC.v1.011668369	28.8493	240	1.8e-24	98
2781	OM-RGC.v1.021831360	28.8476	169	2.9e-25	100.6
2180	OM-RGC.v1.014699609	28.8452	212	0.00072	30.3
3026	OM-RGC.v1.026256626	28.844	136	0.2	22.3
1540	OM-RGC.v1.008477375	28.8195	278	5.7e-11	53.6
2477	OM-RGC.v1.018229315	28.819	188	6.2e-30	115.9
480	OM-RGC.v1.001725933	28.8152	496	4.1	18
2670	OM-RGC.v1.020445879	28.8133	176	0.017	25.8
1496	OM-RGC.v1.008146863	28.8126	283	4.1e-22	90.2
2267	OM-RGC.v1.015841077	28.8077	204	1	20
1232	OM-RGC.v1.005903351	28.8057	323	7.6e-11	53.2
1495	OM-RGC.v1.008141603	28.8039	284	3.2e-05	34.7
292	OM-RGC.v1.000830770	28.7968	627	1e-14	65.9
1712	OM-RGC.v1.009762857	28.7958	260	1.9e-05	35.5
771	OM-RGC.v1.003131665	28.7951	409	2e-89	311.3
2811	OM-RGC.v1.022233302	28.7941	167	1.3e-06	39.3
368	OM-RGC.v1.001154247	28.7935	565	2.7e-28	110.5
1546	OM-RGC.v1.008527457	28.7918	278	2.2e-22	91.1
2445	OM-RGC.v1.017769955	28.7915	191	1.6	19.3
1981	OM-RGC.v1.012402458	28.783	232	3.1	18.4
1905	OM-RGC.v1.011530413	28.7811	241	5.2	17.6
1301	OM-RGC.v1.006476665	28.776	310	3.4e-17	74
1214	OM-RGC.v1.005791606	28.7717	326	5.1e-18	76.8
2858	OM-RGC.v1.022920250	28.7705	163	7e-30	115.7
2808	OM-RGC.v1.022189115	28.7693	168	0.016	25.8
583	OM-RGC.v1.002381834	28.7686	448	7.9e-73	256.8
2757	OM-RGC.v1.021527064	28.7686	171	7.2	17.2
3084	OM-RGC.v1.028117620	28.7655	121	2.5e-10	51.5
906	OM-RGC.v1.003841639	28.7634	380	9.4e-65	230.3
128	OM-RGC.v1.000301940	28.761	847	3.5e-84	294.1
279	OM-RGC.v1.000775334	28.7578	641	1.4e-27	108.2
123	OM-RGC.v1.000300602	28.7547	848	6.2e-85	296.6
819	OM-RGC.v1.003387218	28.7518	398	0.12	23
1942	OM-RGC.v1.012006448	28.7506	236	2.9e-14	64.4
2542	OM-RGC.v1.018970056	28.7504	183	0.059	24
66	OM-RGC.v1.000151058	28.7495	1029	8.6e-86	299.4
2513	OM-RGC.v1.018597737	28.7488	186	6.3e-26	102.7
3052	OM-RGC.v1.026920844	28.7478	131	0.04	24.6
336	OM-RGC.v1.001027171	28.7433	587	3.8e-66	234.9
1204	OM-RGC.v1.005697692	28.7343	328	5.6e-55	198.2
127	OM-RGC.v1.000300662	28.7336	848	4e-57	205.2
2516	OM-RGC.v1.018627269	28.7272	186	1.8e-26	104.6
945	OM-RGC.v1.004065673	28.7223	372	7e-30	115.7
544	OM-RGC.v1.002104353	28.7209	466	0.19	22.3
1907	OM-RGC.v1.011579059	28.7138	241	5e-46	168.8
2407	OM-RGC.v1.017315968	28.7128	194	8e-08	43.3
2364	OM-RGC.v1.016904005	28.7123	196	1.5e-21	88.4
2397	OM-RGC.v1.017180576	28.7062	194	2.4	18.7
697	OM-RGC.v1.002778542	28.6981	426	2.9	18.4
3140	OM-RGC.v1.030400710	28.6972	103	5.6e-13	60.2
1784	OM-RGC.v1.010274619	28.6929	255	0.29	21.7
1209	OM-RGC.v1.005757285	28.6891	326	0.0063	27.2
2747	OM-RGC.v1.021369479	28.6871	170	0.0039	27.9
1906	OM-RGC.v1.011568031	28.683	240	3.5e-24	97
2168	OM-RGC.v1.014610302	28.678	213	0.38	21.3
1390	OM-RGC.v1.007234743	28.6745	297	3.8e-57	205.3
1440	OM-RGC.v1.007753537	28.6672	289	1.8e-10	51.9
3194	OM-RGC.v1.036502495	28.6667	60	0.0076	26.9
3055	OM-RGC.v1.026969437	28.6601	130	1.2e-18	78.8
823	OM-RGC.v1.003396161	28.6594	399	8.8	16.9
1785	OM-RGC.v1.010305630	28.6572	254	3.6e-38	142.9
1849	OM-RGC.v1.010888153	28.657	248	9.7e-31	118.5
1386	OM-RGC.v1.007206823	28.6568	298	4.1e-09	47.5
1691	OM-RGC.v1.009647200	28.6556	263	8.6e-23	92.4
114	OM-RGC.v1.000296682	28.653	851	4.8e-85	296.9
1212	OM-RGC.v1.005766055	28.6475	326	5.4e-39	145.7
2121	OM-RGC.v1.014036644	28.6454	218	9.4e-21	85.7
959	OM-RGC.v1.004171727	28.6393	369	1.3e-30	118.1
1957	OM-RGC.v1.012213379	28.6307	234	9.3e-59	210.6
2031	OM-RGC.v1.013015273	28.6303	227	9.7e-37	138.3
2886	OM-RGC.v1.023579551	28.6293	157	1.2	19.7
3132	OM-RGC.v1.029795505	28.621	108	3.6	18.1
2487	OM-RGC.v1.018332582	28.6204	187	5e-28	109.6
2115	OM-RGC.v1.013938174	28.6189	218	0.0043	27.7
2518	OM-RGC.v1.018692496	28.6171	185	0.017	25.7
1033	OM-RGC.v1.004648764	28.617	355	7.8e-35	132
922	OM-RGC.v1.003940026	28.6123	377	0.063	23.9
2807	OM-RGC.v1.022183148	28.6031	168	9.6e-31	118.6
842	OM-RGC.v1.003474664	28.6003	395	1.5e-34	131
322	OM-RGC.v1.000985319	28.5967	594	0.085	23.5
1628	OM-RGC.v1.009276726	28.5934	267	1.1e-11	56
1684	OM-RGC.v1.009621110	28.5832	263	2.1e-05	35.4
2310	OM-RGC.v1.016260586	28.5827	201	0.09	23.4
1669	OM-RGC.v1.009562771	28.5766	264	3.7e-56	202
2529	OM-RGC.v1.018785482	28.573	185	6.4e-31	119.1
2598	OM-RGC.v1.019532793	28.5695	181	1.4e-12	58.9
963	OM-RGC.v1.004190138	28.5681	368	1.4e-62	223.2
1188	OM-RGC.v1.005590694	28.565	330	4.9e-12	57.1
51	OM-RGC.v1.000137362	28.5633	1052	1.3e-82	288.9
765	OM-RGC.v1.003080172	28.5615	413	3.5e-33	126.6
1910	OM-RGC.v1.011627960	28.5596	240	1.4e-46	170.6
1636	OM-RGC.v1.009341323	28.5527	266	6.6e-51	184.8
338	OM-RGC.v1.001032728	28.5473	586	1.8e-19	81.5
2740	OM-RGC.v1.021281189	28.5466	172	8.2e-33	125.4
2878	OM-RGC.v1.023367038	28.5464	159	2.4e-24	97.6
3113	OM-RGC.v1.028986551	28.5452	114	0.0002	32.1
853	OM-RGC.v1.003579737	28.539	391	4.3e-39	146
1706	OM-RGC.v1.009753643	28.5322	261	8.1e-12	56.4
3045	OM-RGC.v1.026716989	28.5321	132	1.9e-11	55.2
197	OM-RGC.v1.000365691	28.5279	804	1.7e-85	298.4
2231	OM-RGC.v1.015515468	28.5269	206	9.7e-08	43
1305	OM-RGC.v1.006507113	28.5203	311	7.3e-43	158.4
528	OM-RGC.v1.002004268	28.5168	474	5.5e-10	50.4
931	OM-RGC.v1.003977402	28.5121	376	1.1e-67	239.9
759	OM-RGC.v1.003068458	28.5118	412	9.3e-22	89
1179	OM-RGC.v1.005546898	28.5118	331	9.7	16.7
1954	OM-RGC.v1.012114383	28.5111	235	0.038	24.6
2872	OM-RGC.v1.023254073	28.5111	160	7.9e-19	79.4
58	OM-RGC.v1.000139633	28.5107	1048	1.1e-80	282.7
358	OM-RGC.v1.001107419	28.5099	573	0.011	26.4
1415	OM-RGC.v1.007507070	28.5069	293	8.1e-61	217.3
837	OM-RGC.v1.003463827	28.5059	396	1.7e-31	121
2472	OM-RGC.v1.018104433	28.505	188	7.8e-11	53.2
1956	OM-RGC.v1.012157748	28.5049	235	1.1e-42	157.8
1125	OM-RGC.v1.005121285	28.4929	340	1.1e-38	144.6
2560	OM-RGC.v1.019164956	28.4901	183	1.1e-07	42.9
2186	OM-RGC.v1.014741871	28.4894	211	5.7e-12	56.9
1017	OM-RGC.v1.004526908	28.4893	358	3.8e-26	103.5
735	OM-RGC.v1.002931911	28.4848	420	1.2e-32	124.8
492	OM-RGC.v1.001783326	28.4842	491	4.5e-31	119.6
970	OM-RGC.v1.004214023	28.4842	367	1.5e-62	223
2556	OM-RGC.v1.019137296	28.4837	183	1.8	19.1
308	OM-RGC.v1.000938488	28.4787	603	2.5e-33	127.1
1028	OM-RGC.v1.004617249	28.4766	356	1.7e-25	101.4
1758	OM-RGC.v1.010100144	28.4761	256	1.8e-07	42.1
1925	OM-RGC.v1.011726523	28.4757	239	7.6e-16	69.6
157	OM-RGC.v1.000335649	28.4749	822	6e-24	96.3
724	OM-RGC.v1.002878375	28.4737	421	0.32	21.6
1090	OM-RGC.v1.004914076	28.4726	347	1.4e-10	52.3
821	OM-RGC.v1.003392522	28.4702	399	6.5e-91	316.2
1881	OM-RGC.v1.011202843	28.4697	245	2.8e-50	182.7
1714	OM-RGC.v1.009780868	28.4638	260	1.9e-07	42
2188	OM-RGC.v1.014785653	28.4591	212	1.3e-22	91.9
591	OM-RGC.v1.002408439	28.4532	446	3.5e-55	198.9
2149	OM-RGC.v1.014365042	28.4499	215	3.3e-28	110.2
1391	OM-RGC.v1.007247539	28.4485	298	5e-28	109.6
1709	OM-RGC.v1.009760832	28.4442	260	7.5e-05	33.5
631	OM-RGC.v1.002499274	28.4416	442	1.6e-07	42.3
2200	OM-RGC.v1.015015047	28.4378	210	8.9e-12	56.3
191	OM-RGC.v1.000355107	28.4376	810	9.7e-82	286.1
1543	OM-RGC.v1.008502930	28.4361	278	9.3e-33	125.2
2322	OM-RGC.v1.016363912	28.4276	200	1.2e-38	144.5
3130	OM-RGC.v1.029627263	28.4205	109	1.4e-07	42.4
2353	OM-RGC.v1.016745575	28.4139	197	4.7e-22	90
2156	OM-RGC.v1.014415947	28.4087	214	9e-28	108.8
1908	OM-RGC.v1.011589772	28.4083	241	0.11	23.1
2722	OM-RGC.v1.021043748	28.4076	173	1.7	19.2
2709	OM-RGC.v1.020871514	28.4052	174	6.6e-09	46.8
1044	OM-RGC.v1.004722431	28.403	352	5e-79	277.2
3162	OM-RGC.v1.032347651	28.4023	88	0.012	26.2
1224	OM-RGC.v1.005863133	28.3992	324	1.1e-64	230
1657	OM-RGC.v1.009467085	28.3952	265	9.1e-15	66.1
1794	OM-RGC.v1.010390938	28.3946	254	1.1e-47	174.2
693	OM-RGC.v1.002765823	28.3881	427	1.2e-57	206.9
2625	OM-RGC.v1.019942699	28.387	179	0.002	28.9
149	OM-RGC.v1.000307051	28.3829	843	1.2e-85	298.9
459	OM-RGC.v1.001630530	28.3804	507	4.3e-27	106.6
849	OM-RGC.v1.003569667	28.3763	391	3.4e-70	248.1
788	OM-RGC.v1.003212596	28.3758	406	1.8e-31	120.9
836	OM-RGC.v1.003460875	28.3728	395	0.02	25.6
1808	OM-RGC.v1.010484925	28.3666	253	6.9e-51	184.7
1895	OM-RGC.v1.011368251	28.3595	243	3.3e-30	116.8
967	OM-RGC.v1.004200047	28.3588	369	3.6e-63	225.1
2401	OM-RGC.v1.017248804	28.3577	194	0.0026	28.5
1689	OM-RGC.v1.009641240	28.3569	262	1.2e-05	36.1
270	OM-RGC.v1.000688215	28.3517	666	6.1e-33	125.8
3022	OM-RGC.v1.026203721	28.3513	135	2.3e-06	38.5
2868	OM-RGC.v1.023100122	28.3498	161	1.5e-12	58.8
1704	OM-RGC.v1.009731404	28.3473	262	1.5	19.4
221	OM-RGC.v1.000473408	28.346	746	3.7e-19	80.5
2731	OM-RGC.v1.021149689	28.3444	172	1.1e-28	111.8
1690	OM-RGC.v1.009643918	28.3408	262	4.2e-05	34.3
2554	OM-RGC.v1.019129927	28.3397	183	2.2e-17	74.7
768	OM-RGC.v1.003122895	28.3369	410	5.4e-34	129.2
533	OM-RGC.v1.002054491	28.3343	470	3.4e-17	74.1
1762	OM-RGC.v1.010129475	28.3342	256	6.3e-22	89.6
676	OM-RGC.v1.002715992	28.3219	429	8.5e-09	46.5
1538	OM-RGC.v1.008431402	28.3215	278	1.3	19.6
2388	OM-RGC.v1.017101857	28.3215	195	7.6e-20	82.8
2285	OM-RGC.v1.016026368	28.3203	202	4e-19	80.4
1859	OM-RGC.v1.010980276	28.3179	247	9.8e-07	39.7
1878	OM-RGC.v1.011156490	28.3099	245	8.9	16.9
3138	OM-RGC.v1.030261743	28.3089	104	0.42	21.2
2262	OM-RGC.v1.015802114	28.3064	204	0.0052	27.5
921	OM-RGC.v1.003933280	28.3061	378	3.2e-64	228.5
854	OM-RGC.v1.003581287	28.3038	390	2.5e-58	209.2
584	OM-RGC.v1.002385563	28.2962	448	2e-66	235.8
2294	OM-RGC.v1.016084968	28.2952	202	0.0008	30.1
1287	OM-RGC.v1.006353308	28.2936	314	1.2e-30	118.2
3014	OM-RGC.v1.025942225	28.2884	138	0.19	22.3
228	OM-RGC.v1.000505160	28.282	732	1.5e-29	114.6
2132	OM-RGC.v1.014163932	28.2775	217	1.9e-17	74.9
2354	OM-RGC.v1.016755957	28.2768	197	1.1e-17	75.6
2134	OM-RGC.v1.014177647	28.2727	217	0.11	23.2
885	OM-RGC.v1.003769481	28.2683	384	2.2e-31	120.7
2574	OM-RGC.v1.019256574	28.2659	182	0.014	26
1647	OM-RGC.v1.009394662	28.2645	266	6.4e-42	155.3
1168	OM-RGC.v1.005429438	28.2642	334	8.5e-14	62.9
2224	OM-RGC.v1.015419065	28.2581	206	3.9e-11	54.1
743	OM-RGC.v1.002959950	28.2572	417	0.049	24.3
1079	OM-RGC.v1.004841819	28.252	348	0.026	25.2
2776	OM-RGC.v1.021749332	28.2475	170	1.7e-20	84.9
3082	OM-RGC.v1.028103669	28.2474	121	0.0015	29.2
851	OM-RGC.v1.003578606	28.2394	391	5.7e-27	106.2
957	OM-RGC.v1.004160754	28.2344	369	2.6e-65	232.1
1389	OM-RGC.v1.007225632	28.2338	297	1.1	19.8
1356	OM-RGC.v1.006945416	28.2328	302	4.9e-38	142.5
1809	OM-RGC.v1.010486842	28.2292	253	4e-17	73.8
1966	OM-RGC.v1.012288087	28.229	233	1.3e-16	72.1
120	OM-RGC.v1.000299385	28.2281	849	5.2e-85	296.8
1825	OM-RGC.v1.010657854	28.2276	251	1.2e-32	124.8
2577	OM-RGC.v1.019270846	28.2269	182	2.4e-08	45
[truncated: 1,200 more rows]
